# Supplementary material for: Single-molecule visualization of human A2A adenosine receptor activation by a G protein and constitutively activating mutations
Source: Commun Biol. 2023 Nov 30;6:1218. doi: 10.1038/s42003-023-05603-6 (PMC10689853; doi:10.1038/s42003-023-05603-6)
Supplement: Supplementary file 3 — Supplementary Data 1 [file 42003_2023_5603_MOESM3_ESM.xlsx]

## Sheet: Figure 2
No Gs
WT APO (2a)				WT ZM (2a)				WT NECA (2a)				D52N APO (2b)				D52N ZM (2b)				D52N NECA (2b)				I92N APO (2c)				I92N ZM (2c)				I92N NECA (2c)				R291Q APO (2d)				R291Q ZM (2d)				R291Q NECA (2d)
Normalized Intensity	Probability	Error bar		Normalized intensity	Probability	Error bar		Normalized intensity	Probability	Error bar		Normalized intensity	Probability	Error bar		Normalized intensity	Probability	Error bar		Normalized intensity	Probability	Error bar		Normalized intensity	Probability	Error bar		Normalized intensity	Probability	Error bar		Normalized intensity	Probability	Error bar		Normalized intensity	Probability	Error bar		Normalized intensity	Probability	Error bar		Normalized intensity	Probability	Error bar
0.05	0.000222278	3.31857e-05		0.05	0.000157006	2.71434e-05		0.05	0.000141649	5.05879e-05		0.05	0.000377596	4.96e-05		0.05	0.00041841	0.000116		0.05	0.000467782	1.99e-05		0.05	0.000165423	4.39288e-05		0.05	0.000441662	0.000159839		0.05	3.72891e-05	2.19454e-05		0.05	0.000124464	1.53791e-05		0.05	0.000163082	3.62639e-05		0.05	0.000150695	2.74032e-05
0.15	0.000563105	0.000109527		0.15	0.000518118	8.04601e-05		0.15	0.000558264	3.60575e-05		0.15	0.000959723	0.000172		0.15	0.00072767	8.34e-05		0.15	0.00119869	9.84e-05		0.15	0.0011212	0.000141119		0.15	0.00103695	0.000189812		0.15	0.000335602	7.3444e-05		0.15	0.00057787	5.69927e-05		0.15	0.000422095	4.56717e-06		0.15	0.000660739	9.32847e-05
0.25	0.0022376	0.000266744		0.25	0.00139735	0.000104781		0.25	0.0013165	1.05954e-05		0.25	0.0032253	9.15e-05		0.25	0.00192832	0.000104		0.25	0.00314291	7.78e-05		0.25	0.00198508	8.48777e-05		0.25	0.00293801	0.000233343		0.25	0.0013797	7.84116e-05		0.25	0.00191142	9.40986e-05		0.25	0.00141018	9.28813e-05		0.25	0.00122874	6.46431e-05
0.35	0.00585333	0.000941654		0.35	0.00447466	9.72014e-05		0.35	0.00332458	0.000170505		0.35	0.00764632	0.000505		0.35	0.00613062	0.000326		0.35	0.00656356	0.000275		0.35	0.00387825	0.000407288		0.35	0.00670174	0.000940845		0.35	0.00283397	0.000217573		0.35	0.00408954	0.00026791		0.35	0.00305059	0.000286431		0.35	0.00293276	0.000131746
0.45	0.0110546	0.00146688		0.45	0.00990705	0.00019238		0.45	0.00768237	0.000511677		0.45	0.0154185	0.000328		0.45	0.0124613	0.000343		0.45	0.011943	0.000466		0.45	0.00735213	0.00097473		0.45	0.0106191	0.00137954		0.45	0.00533234	0.000546429		0.45	0.00727227	0.000583544		0.45	0.00565031	0.000364497		0.45	0.00470632	0.000125353
0.55	0.0192641	0.00229788		0.55	0.0186994	0.000249201		0.55	0.0153897	0.000572089		0.55	0.0278005	0.000661		0.55	0.0210842	0.000682		0.55	0.0198222	0.0011		0.55	0.0118553	0.000975847		0.55	0.0166103	0.000359755		0.55	0.0105901	0.000817578		0.55	0.0130154	0.000634666		0.55	0.00838434	0.000348278		0.55	0.00926194	0.000412785
0.65	0.0294296	0.00383714		0.65	0.0332852	0.000850624		0.65	0.0268133	0.00108051		0.65	0.0407489	0.000824		0.65	0.0311261	0.000703		0.65	0.028944	0.00188		0.65	0.0178473	0.00147279		0.65	0.0245411	0.00223933		0.65	0.0161835	0.0010993		0.65	0.0221813	0.000816726		0.65	0.0133248	0.000594757		0.65	0.0156723	0.00105883
0.75	0.0456263	0.00341435		0.75	0.050807	0.00330404		0.75	0.0393284	0.00162169		0.75	0.059141	0.00122		0.75	0.0448608	0.000847		0.75	0.0406678	0.00153		0.75	0.0259163	0.00189928		0.75	0.0335087	0.00281731		0.75	0.0268295	0.00139972		0.75	0.0339432	0.000954503		0.75	0.018764	0.000736132		0.75	0.0222449	0.000947981
0.85	0.0641347	0.00294359		0.85	0.070417	0.00403413		0.85	0.0553847	0.00220948		0.85	0.0730491	0.00178		0.85	0.0563034	0.00134		0.85	0.0556221	0.0017		0.85	0.0346469	0.00109641		0.85	0.0405945	0.00243929		0.85	0.0386315	0.000852934		0.85	0.0449761	0.000431259		0.85	0.0271004	0.001399		0.85	0.0309736	0.000958641
0.95	0.0796793	0.00285144		0.95	0.0819883	0.00338354		0.95	0.0673749	0.00116778		0.95	0.0787602	0.00103		0.95	0.0671457	0.00102		0.95	0.0680476	0.00162		0.95	0.0444069	0.00102056		0.95	0.0463553	0.00199164		0.95	0.047786	0.00123919		0.95	0.052035	0.000487286		0.95	0.0362522	0.00301749		0.95	0.0394473	0.00131542
1.05	0.0897115	0.00274871		1.05	0.086934	0.00228218		1.05	0.069433	0.000836624		1.05	0.0744808	0.00178		1.05	0.0677824	0.000845		1.05	0.0720384	0.000307		1.05	0.0517222	0.000645272		1.05	0.0469314	0.00202067		1.05	0.0517386	0.00288372		1.05	0.0560712	0.00134773		1.05	0.0440513	0.00376601		1.05	0.0425771	0.000634526
1.15	0.0874887	0.00131037		1.15	0.0796489	0.00253982		1.15	0.066875	0.00176916		1.15	0.0664569	0.00168		1.15	0.0649991	0.000981		1.15	0.0666589	0.001		1.15	0.0506746	0.00230987		1.15	0.0444351	0.00214403		1.15	0.0510488	0.00253216		1.15	0.0530396	0.000509675		1.15	0.0448763	0.00338839		1.15	0.044142	0.00132515
1.25	0.0775603	0.00168953		1.25	0.07026	0.00318103		1.25	0.0564929	0.00176761		1.25	0.0568597	0.000365		1.25	0.0590868	0.00107		1.25	0.0587358	0.00068		1.25	0.0475683	0.002928		1.25	0.0411898	0.00207771		1.25	0.047469	0.00242745		1.25	0.0469764	0.00101667		1.25	0.0444543	0.00223545		1.25	0.0411977	0.00144735
1.35	0.0625046	0.00183049		1.35	0.057731	0.00262534		1.35	0.0461609	0.000987513		1.35	0.0489301	0.000194		1.35	0.0517191	0.00107		1.35	0.0503742	0.00125		1.35	0.0427526	0.00290191		1.35	0.0405561	0.00138698		1.35	0.0448774	0.000652286		1.35	0.0439537	0.0010385		1.35	0.0407705	0.000350745		1.35	0.0403978	0.0014653
1.45	0.0513018	0.00123657		1.45	0.0475884	0.00215461		1.45	0.0381786	0.00058942		1.45	0.0425897	0.000181		1.45	0.0482991	0.000552		1.45	0.0440446	0.00119		1.45	0.042238	0.00174305		1.45	0.0373493	0.000721294		1.45	0.0402349	0.000428917		1.45	0.0421667	0.000993317		1.45	0.0390917	0.000604273		1.45	0.0377433	0.00095153
1.55	0.0445594	0.00190494		1.55	0.0430038	0.00253919		1.55	0.0353789	0.000737748		1.55	0.0406545	0.000749		1.55	0.0456067	0.000939		1.55	0.0431821	0.0015		1.55	0.0407308	0.00202574		1.55	0.0382518	0.00121567		1.55	0.0427519	0.00118946		1.55	0.0400953	0.000531769		1.55	0.0435333	0.00103619		1.55	0.0385084	0.000744436
1.65	0.0411956	0.001815		1.65	0.0401934	0.00158788		1.65	0.0367454	0.000747823		1.65	0.0388137	0.00091		1.65	0.0464799	0.00159		1.65	0.0425243	0.000812		1.65	0.0429916	0.00197307		1.65	0.0398648	0.00116729		1.65	0.0431994	0.000685249		1.65	0.0434025	0.000538207		1.65	0.0462577	0.0010989		1.65	0.0413252	0.000625963
1.75	0.0421736	0.0012329		1.75	0.0386705	0.00114721		1.75	0.0407282	0.000821747		1.75	0.0371303	0.000481		1.75	0.0468073	0.00106		1.75	0.0428166	0.000802		1.75	0.0474948	0.00152944		1.75	0.0403641	0.00137342		1.75	0.0465741	0.00166677		1.75	0.0470031	0.000236731		1.75	0.0514956	0.00152157		1.75	0.0456606	0.000354914
1.85	0.0408103	0.00235084		1.85	0.0385449	0.000249566		1.85	0.0427697	0.000652068		1.85	0.0377753	0.0013		1.85	0.0450246	0.000854		1.85	0.0448193	0.00158		1.85	0.0487446	0.00186192		1.85	0.042534	0.0010252		1.85	0.0464995	0.00144254		1.85	0.0487989	0.000338361		1.85	0.0532127	0.00125658		1.85	0.0478514	0.000779735
1.95	0.0394914	0.00166597		1.95	0.0382937	0.000750776		1.95	0.0429863	0.00051		1.95	0.0371932	0.00128		1.95	0.0447517	0.000813		1.95	0.0436791	0.00127		1.95	0.0497739	0.00201025		1.95	0.0442238	0.00164934		1.95	0.0474876	0.00207966		1.95	0.0495902	0.00049624		1.95	0.0559563	0.00163453		1.95	0.0512942	0.000295728
2.05	0.0341716	0.00151282		2.05	0.0348552	0.00130866		2.05	0.0430696	0.000332523		2.05	0.0352266	0.00128		2.05	0.0412225	0.00125		2.05	0.0407993	0.000638		2.05	0.0495166	0.00197219		2.05	0.0436669	0.00111423		2.05	0.0471893	0.000939468		2.05	0.0484611	0.000630812		2.05	0.0538938	0.00142458		2.05	0.0510276	0.00049705
2.15	0.0304373	0.00147542		2.15	0.0315581	0.00127616		2.15	0.0389118	0.000275933		2.15	0.0306325	0.00092		2.15	0.0366564	0.000856		2.15	0.0380511	0.000775		2.15	0.047605	0.000818926		2.15	0.0412666	0.00105071		2.15	0.0447096	0.0014626		2.15	0.045954	0.00079974		2.15	0.0511598	0.00158747		2.15	0.0511204	0.000849002
2.25	0.0238134	0.00128239		2.25	0.0262042	0.00116489		2.25	0.0358705	0.000440217		2.25	0.0272184	0.000967		2.25	0.0295616	0.000512		2.25	0.0313706	0.000525		2.25	0.0414476	0.00114849		2.25	0.0373301	0.000344712		2.25	0.0385942	0.000441372		2.25	0.0403087	0.000481806		2.25	0.0453944	0.000880848		2.25	0.0459504	0.000355429
2.35	0.0178415	0.000696782		2.35	0.0198926	0.00127132		2.35	0.0292213	0.000441315		2.35	0.0228131	0.000813		2.35	0.0262507	0.000851		2.35	0.0272044	0.000723		2.35	0.03586	0.00104018		2.35	0.0347761	0.000671821		2.35	0.0326279	0.000230461		2.35	0.0342455	0.00051718		2.35	0.0406458	0.000384004		2.35	0.0410238	0.000215762
2.45	0.0135293	0.000610896		2.45	0.0161402	0.000741697		2.45	0.0255885	0.000320471		2.45	0.0174009	0.000484		2.45	0.0195197	0.000657		2.45	0.0217665	0.000902		2.45	0.0295188	0.00127437		2.45	0.0292457	0.000246439		2.45	0.0292533	0.000842314		2.45	0.0301559	0.000481614		2.45	0.0358972	6.14408e-05		2.45	0.0362595	0.000134047
2.55	0.0104619	0.000449481		2.55	0.0123092	0.000615561		2.55	0.0216806	0.000340485		2.55	0.0141598	0.000661		2.55	0.0155357	0.000213		2.55	0.0167963	0.000834		2.55	0.0261552	0.00123782		2.55	0.0269222	0.000289729		2.55	0.026438	0.000741452		2.55	0.0250084	0.0004349		2.55	0.0296426	0.000426862		2.55	0.0315996	0.000633095
2.65	0.00732036	0.000391831		2.65	0.00949884	0.000813994		2.65	0.0181561	0.000316703		2.65	0.0120359	0.000897		2.65	0.012243	0.000213		2.65	0.0143404	0.0014		2.65	0.0215234	0.00123251		2.65	0.0248291	0.000449161		2.65	0.0232125	0.000426021		2.65	0.0207055	0.000826569		2.65	0.0279158	0.00034032		2.65	0.0285625	0.000218154
2.75	0.00555695	0.000289323		2.75	0.00827419	0.000550703		2.75	0.0156897	0.000305153		2.75	0.00899937	0.00037		2.75	0.00962343	7.58e-05		2.75	0.0123085	0.00154		2.75	0.0188398	0.000736321		2.75	0.0239266	0.00046267		2.75	0.0217395	0.000201734		2.75	0.016936	0.000490015		2.75	0.0240498	0.000512743		2.75	0.0251197	0.000287827
2.85	0.00435665	0.000242271		2.85	0.00585631	0.000387972		2.85	0.0143982	0.000254907		2.85	0.00725299	0.000535		2.85	0.0081499	0.000959		2.85	0.00947258	0.000806		2.85	0.0178289	0.00087983		2.85	0.0212574	0.00035289		2.85	0.0193717	0.000633505		2.85	0.0155314	0.000347254		2.85	0.0215844	0.000649525		2.85	0.021758	0.000237922
2.95	0.00368982	0.000344312		2.95	0.00450606	0.000348529		2.95	0.0123235	0.000400484		2.95	0.0062618	0.000929		2.95	0.00713116	0.00133		2.95	0.00679745	0.00101		2.95	0.014741	0.000974914		2.95	0.0192987	0.00103036		2.95	0.0177682	0.00020633		2.95	0.0133088	0.00033967		2.95	0.0186297	0.00015046		2.95	0.0193701	0.000252826
3.05	0.00281552	0.000193684		3.05	0.00379954	0.000247625		3.05	0.0107737	0.000548769		3.05	0.00514475	0.000809		3.05	0.00684009	0.000454		3.05	0.00668051	0.00108		3.05	0.0139507	0.000619827		3.05	0.0180505	0.000414223		3.05	0.0154004	0.000229245		3.05	0.0107039	0.000581066		3.05	0.0157422	0.000766503		3.05	0.017156	0.000474729
3.15	0.00235615	2.12299e-05		3.15	0.00342272	0.000358521		3.15	0.00930717	0.000153499		3.15	0.00460982	0.00037		3.15	0.00485719	0.000316		3.15	0.00567185	0.000704		3.15	0.0117634	0.000467578		3.15	0.0157846	0.000224985		3.15	0.0123613	0.000382405		3.15	0.00982379	0.000377444		3.15	0.0123559	0.000591383		3.15	0.0153245	0.000247766
3.25	0.00226724	0.00020154		3.25	0.0026848	0.000164554		3.25	0.00753239	0.000202311		3.25	0.00382316	0.000553		3.25	0.00476624	0.000569		3.25	0.00517483	0.000679		3.25	0.0104584	0.000816512		3.25	0.0129042	0.000292661		3.25	0.0108884	0.000356632		3.25	0.00822354	0.000329938		3.25	0.0109745	0.000719511		3.25	0.0125772	0.00040883
3.35	0.00182268	8.84991e-05		3.35	0.00232368	0.000188825		3.35	0.00589093	0.000251806		3.35	0.0031309	8.01e-05		3.35	0.00334728	0.000494		3.35	0.00374225	0.000523		3.35	0.00799544	0.000435855		3.35	0.0115024	8.51327e-05		3.35	0.00947143	0.000470723		3.35	0.00672108	0.000333764		3.35	0.00802939	0.000525233		3.35	0.0100618	0.000384582
3.45	0.00146704	5.79638e-05		3.45	0.00130315	0.000126275		3.45	0.00492438	0.000383568		3.45	0.00286344	0.000155		3.45	0.00278334	0.000395		3.45	0.00279207	0.000865		3.45	0.00746241	0.000176955		3.45	0.00935172	0.000146176		3.45	0.00788664	0.000392052		3.45	0.00562757	0.00028741		3.45	0.0064945	0.000535903		3.45	0.00914602	0.00020799
3.55	0.0010373	4.31406e-06		3.55	0.000926333	6.93414e-05		3.55	0.00354122	0.000490821		3.55	0.00218691	0.000515		3.55	0.00227397	0.000334		3.55	0.00279207	0.000618		3.55	0.00595523	0.000201019		3.55	0.00689377	0.000407486		3.55	0.00574252	0.000194095		3.55	0.0042229	8.346e-05		3.55	0.00510351	0.000455946		3.55	0.00643351	0.000125662
3.65	0.000740927	7.30673e-05		3.65	0.000910632	3.10005e-05		3.65	0.00283298	0.000484438		3.65	0.00196665	0.000213		3.65	0.00152811	8.83e-05		3.65	0.00214887	0.000748		3.65	0.00505459	0.00015784		3.65	0.00535755	0.00010725		3.65	0.00522047	0.000252488		3.65	0.00325385	9.83604e-05		3.65	0.00391397	0.000366108		3.65	0.00543661	4.84282e-05
3.75	0.000400101	4.7235e-05		3.75	0.000769327	8.03424e-05		3.75	0.00210807	0.000359995		3.75	0.00155758	0.00023		3.75	0.00105512	0.000621		3.75	0.0017688	0.000561		3.75	0.00397015	0.000311746		3.75	0.00443582	3.43741e-05		3.75	0.00508996	0.000322979		3.75	0.00253374	0.00023055		3.75	0.00272443	0.000165045		3.75	0.00392966	0.00028059
3.85	0.000385282	5.84291e-05		3.85	0.000643723	7.06344e-05		3.85	0.00143315	0.000246801		3.85	0.00100692	0.000181		3.85	0.00118246	0.000279		3.85	0.00138873	0.000343		3.85	0.00352902	0.000296965		3.85	0.00326446	6.42183e-06		3.85	0.00352382	0.000248761		3.85	0.00189364	6.6608e-05		3.85	0.00198576	0.000132352		3.85	0.00251545	0.000228228
3.95	0.000177823	1.88906e-05		3.95	0.000408215	4.66207e-05		3.95	0.00109986	0.00024008		3.95	0.00094399	0.000209		3.95	0.000600327	0.000317		3.95	0.000964799	0.000503		3.95	0.0025181	5.40544e-05		3.95	0.00272678	0.00014057		3.95	0.00313228	0.000187192		3.95	0.00126242	2.8798e-05		3.95	0.00162123	0.000149377		3.95	0.00198222	0.000155525

## Sheet: Figure 3
No Gs - TDP
WT APO (3a)				WT ZM (3a)				WT NECA (3a)				D52N APO (3b)				D52N ZM (3b)				D52N NECA (3b)				I92N APO (3c)				I92N ZM (3c)				I92N NECA (3c)				R291Q APO (3d)				R291Q ZM (3d)				R291Q NECA (3d)
Initial	Final	Density		Initial	Final	Density		Initial	Final	Density		Initial	Final	Density		Initial	Final	Density		Initial	Final	Density		Initial	Final	Density		Initial	Final	Density		Initial	Final	Density		Initial	Final	Density		Initial	Final	Density		Initial	Final	Density
0.566644	2.04322	4		0.637612	2.11292	3		0.606268	1.51461	9		0.715408	1.79514	6		0.651596	2.02778	5		0.640904	2.26735	2		0.566272	2.07602	3		0.491528	2.03322	1		0.716044	1.87816	4		0.69834	2.34769	4		0.625032	2.07451	11		0.490432	2.21957	4
0.57696	1.96126	4		0.69474	1.94516	1		0.636684	1.51507	29		0.71732	1.59974	3		0.715352	1.88299	8		0.701708	2.15335	3		0.643628	1.79271	6		0.556228	1.65023	7		0.774416	1.906	2		0.745728	2.11059	10		0.683124	1.68635	17		0.660556	2.93544	1
0.687264	2.08981	3		0.758256	2.14877	2		0.639896	1.97906	2		0.7484	2.02674	5		0.768388	1.94351	7		0.772828	2.26119	3		0.643628	3.38718	2		0.595824	2.06256	22		0.789776	2.1239	7		0.76898	1.80845	20		0.685716	1.88985	6		0.695024	1.59374	10
0.691448	1.9265	4		0.776472	1.97149	3		0.675916	1.96534	1		0.748668	1.62031	8		0.783952	1.9512	1		0.78196	1.95384	4		0.69628	1.88744	5		0.719372	1.81179	1		0.81404	2.25664	1		0.77646	1.96372	13		0.685716	2.69938	1		0.702248	2.1267	1
0.711952	1.93016	6		0.779776	2.11002	2		0.675916	2.472	1		0.748668	2.91992	2		0.785116	1.96918	2		0.798648	2.04801	6		0.71986	2.14572	6		0.719372	3.01821	1		0.81884	1.78329	4		0.790504	1.94362	13		0.731576	1.88583	17		0.72364	1.92574	9
0.736664	1.99788	1		0.780876	2.0996	3		0.729336	1.89271	5		0.7775	2.14707	4		0.78772	1.75364	8		0.818108	2.76167	1		0.720524	1.89394	16		0.7262	2.09608	6		0.820364	1.86144	2		0.793708	2.00424	5		0.731576	3.2339	3		0.727284	2.12767	6
0.78062	2.02899	1		0.80138	1.73252	12		0.735488	1.87577	9		0.786024	2.09015	4		0.791656	2.36212	3		0.823528	1.97658	3		0.726112	1.79161	6		0.7262	2.94177	2		0.824364	3.07951	3		0.796156	1.99032	6		0.768412	1.91961	10		0.728496	2.09978	4
0.78944	1.88427	5		0.805584	2.05254	6		0.735692	2.057	2		0.793164	1.64462	9		0.7917	1.92935	2		0.827452	1.91273	7		0.744476	2.11907	6		0.763148	2.0022	8		0.829152	1.9712	6		0.798404	2.24753	4		0.784444	2.01266	5		0.764684	2.3303	3
0.798944	1.87843	7		0.811812	1.95706	9		0.735692	2.97686	1		0.806528	1.65327	8		0.799968	1.68915	11		0.829012	1.85905	17		0.749576	2.23009	9		0.76374	1.58636	5		0.830504	2.2387	4		0.80448	2.01676	3		0.788132	2.10557	3		0.817404	2.46313	2
0.80082	1.92016	3		0.812016	1.59056	7		0.743908	1.99077	2		0.812584	1.81019	9		0.810176	1.96075	4		0.832984	2.07936	3		0.768492	1.89966	7		0.76374	3.12833	1		0.84132	1.9232	3		0.809944	1.88715	20		0.790604	1.84465	20		0.8342	3.16793	3
0.834476	1.92152	2		0.817588	2.12871	8		0.754436	2.30492	1		0.813108	1.96681	1		0.810176	2.93856	1		0.836528	2.02932	7		0.77754	2.24952	1		0.768604	1.80718	2		0.844308	2.05785	2		0.823196	2.16898	4		0.794456	1.82863	23		0.840216	2.23676	2
0.850276	2.21549	4		0.829752	2.37696	1		0.764404	1.93756	2		0.814876	2.09556	2		0.817132	1.83129	14		0.842796	1.9815	5		0.818652	1.5573	5		0.768604	2.81063	2		0.857248	2.99936	1		0.824416	1.92702	5		0.823184	1.98306	18		0.840216	2.99538	2
0.851512	2.05378	21		0.84076	2.1942	2		0.804408	1.92617	11		0.817836	1.85436	8		0.83692	2.16364	6		0.84518	2.18548	5		0.818652	3.10055	1		0.768796	2.10249	3		0.896004	2.07806	5		0.832744	2.06859	2		0.82962	2.03111	14		0.843164	2.17457	3
0.870344	1.95157	5		0.841092	2.14886	1		0.81048	1.9359	17		0.81844	1.80351	6		0.844312	1.91387	8		0.846396	2.02188	2		0.837864	2.19638	2		0.772564	2.1983	2		0.901356	2.03305	3		0.846668	2.11233	5		0.83768	2.26053	8		0.84958	2.04749	2
0.874712	2.13089	4		0.845464	2.16847	5		0.832264	1.91697	2		0.827312	2.09486	6		0.867712	1.45964	14		0.85388	1.83231	7		0.84586	2.39421	5		0.787636	2.16169	9		0.90368	3.26576	1		0.857844	2.26189	3		0.839736	1.86862	16		0.857128	2.26563	3
0.877396	2.01732	3		0.855704	1.72011	9		0.833488	1.87723	18		0.831524	2.23058	6		0.869228	1.92269	6		0.85388	2.51056	2		0.846652	1.8018	6		0.798552	2.00972	1		0.90396	1.59631	6		0.863584	2.1533	7		0.85718	2.14352	8		0.8636	1.83509	12
0.885056	2.06037	2		0.856928	2.14021	3		0.839504	2.06638	9		0.8374	1.9421	10		0.881248	2.09582	13		0.865724	2.30592	2		0.846652	2.77508	2		0.798552	3.23945	1		0.90396	3.03148	2		0.865608	1.95684	4		0.860304	1.90763	4		0.865924	1.91409	3
0.895056	2.14616	5		0.863908	1.9653	9		0.839504	3.02411	1		0.856088	1.99225	3		0.885448	2.2058	3		0.87446	2.02752	13		0.853304	2.20841	1		0.805588	2.18107	3		0.906352	1.8955	6		0.866036	1.89184	3		0.86398	1.92504	2		0.870112	2.31703	3
0.896284	2.0725	9		0.865532	2.20332	2		0.842844	2.02942	7		0.868364	1.95871	2		0.888008	2.00898	6		0.876572	2.09924	4		0.864316	1.91153	9		0.808484	2.00776	8		0.908152	1.76178	3		0.880132	2.14187	9		0.869444	1.87172	8		0.870112	3.18696	2
0.91286	1.81561	14		0.884516	2.03811	8		0.844924	2.04442	7		0.868364	3.26516	1		0.890968	2.10323	4		0.880064	1.88719	5		0.874252	1.94376	5		0.81264	2.91447	1		0.909092	2.05383	5		0.880304	2.0098	14		0.872444	2.10453	7		0.889272	2.2911	1
0.931428	1.67173	6		0.88834	2.20838	4		0.845076	2.13718	8		0.870076	1.59534	3		0.893332	2.01712	4		0.880064	2.94778	1		0.889556	1.99041	9		0.812724	3.29766	2		0.918668	2.14523	3		0.88604	1.84944	15		0.872444	2.74846	2		0.897416	2.01289	5
0.935728	2.15387	1		0.888688	1.89097	19		0.848048	2.08515	11		0.87016	1.91689	5		0.896184	2.28766	4		0.881108	1.72674	5		0.895968	2.07072	5		0.814316	1.68913	8		0.921412	2.07405	11		0.89028	2.11875	4		0.876252	2.21315	3		0.898564	1.6714	15
0.942916	1.97084	15		0.897616	1.97881	10		0.857164	2.06564	1		0.876464	2.06928	1		0.897964	1.67009	13		0.890476	2.2027	2		0.90926	1.998	12		0.817548	2.12705	6		0.930572	1.8323	11		0.894424	1.75141	19		0.884848	2.06189	4		0.899212	2.1673	7
0.945192	2.1454	3		0.897924	2.28887	2		0.85736	1.9527	7		0.877652	2.20822	1		0.901076	1.63938	16		0.89708	1.78956	6		0.913108	2.01721	6		0.821428	2.23276	2		0.93262	2.08261	15		0.896048	1.98278	1		0.884848	3.00394	1		0.913096	1.60314	7
0.947932	2.01271	5		0.90214	1.61046	5		0.862204	2.11692	3		0.878604	2.18645	5		0.904284	1.90116	4		0.89756	1.83044	11		0.924024	2.07254	13		0.821588	1.77543	1		0.932736	2.02896	4		0.896048	3.10655	1		0.885268	2.20613	1		0.913424	2.05259	6
0.948492	1.91561	5		0.91352	2.08748	1		0.8707	2.24603	4		0.879164	1.99034	7		0.905168	2.12927	6		0.900888	2.00372	7		0.930132	2.37993	9		0.825428	2.04459	4		0.933832	1.8512	8		0.901064	2.0247	6		0.902968	1.83893	15		0.915584	1.88778	4
0.952872	1.81403	2		0.91748	2.03164	12		0.881156	2.07864	1		0.879828	1.47698	3		0.906956	1.91323	14		0.90094	1.6789	5		0.931092	2.1174	4		0.825428	3.20398	2		0.934172	1.86545	11		0.902088	1.93803	6		0.906504	2.28595	10		0.918332	2.1515	2
0.980692	2.18072	3		0.922132	2.12262	13		0.893664	2.0151	20		0.882508	2.16786	8		0.907004	1.85006	19		0.902864	1.83868	8		0.935732	1.9116	8		0.82936	1.91823	6		0.945928	2.03401	5		0.905584	1.77249	16		0.913056	2.89096	2		0.918332	3.12723	2
0.981788	1.84113	6		0.927896	2.15014	3		0.896364	1.97214	2		0.891604	1.77094	3		0.908968	1.83327	7		0.906368	1.94482	14		0.936408	1.69494	5		0.833096	1.85456	6		0.945928	2.81963	6		0.912108	1.89333	3		0.913124	2.10737	11		0.932108	2.20762	6
0.981844	2.22399	8		0.927984	2.11768	2		0.89698	1.8703	23		0.891788	1.99971	5		0.914528	2.15867	3		0.907996	1.96393	1		0.943792	1.93407	3		0.846516	1.61714	6		0.949768	2.04799	2		0.912216	1.91641	6		0.914768	1.69646	18		0.94348	1.89041	11
0.992648	1.98779	5		0.9327	2.22692	2		0.904128	2.20855	5		0.894584	1.85705	23		0.91856	2.04417	3		0.907996	3.12666	1		0.94428	2.24798	13		0.846516	2.52278	1		0.951124	2.13526	1		0.91734	2.19074	2		0.914856	2.87252	1		0.949376	2.4533	6
0.994376	2.03855	6		0.935136	2.10662	1		0.907376	2.17352	4		0.907752	1.79192	30		0.920208	2.1432	7		0.910056	1.90514	4		0.945244	2.16944	2		0.849076	2.12781	2		0.954492	2.03997	13		0.917492	2.0042	4		0.917816	1.98725	1		0.949376	3.08868	1
0.995184	2.24512	2		0.935584	1.88685	5		0.908888	2.29553	4		0.909144	2.07312	11		0.923164	1.75358	8		0.915948	1.77202	11		0.945328	1.79685	37		0.859604	2.17703	7		0.954492	3.61031	1		0.918096	2.07565	1		0.918156	1.98708	4		0.95552	2.00306	8
0.996576	1.94266	25		0.937772	1.81879	3		0.9097	2.21006	5		0.910512	1.92093	7		0.923596	1.93592	13		0.9181	2.1814	10		0.945364	2.2409	18		0.859852	1.85409	9		0.962844	2.02478	3		0.918292	1.92613	3		0.919772	2.1147	4		0.957164	2.08228	5
1.00482	1.89681	9		0.94444	1.98521	8		0.91236	1.51484	16		0.911328	2.00745	27		0.930248	2.01117	4		0.918316	1.9953	8		0.946984	2.08208	4		0.85992	2.06846	14		0.963372	1.86246	5		0.926232	1.72751	15		0.919772	3.21242	1		0.958724	1.57874	6
1.00488	2.17571	10		0.945208	1.67365	10		0.9131	2.04016	4		0.915732	2.12842	1		0.932776	2.03936	4		0.918964	2.21788	6		0.951308	2.02164	8		0.85992	3.1842	1		0.965196	2.19737	1		0.929508	1.86903	12		0.921632	1.92097	17		0.96204	1.78658	8
1.00682	1.92189	2		0.953252	2.04972	6		0.91428	1.78435	14		0.921028	1.80328	9		0.932816	1.96086	7		0.927172	1.94418	6		0.95272	1.98518	6		0.867392	1.99492	11		0.971012	2.20306	3		0.931712	2.25809	7		0.940284	2.16882	5		0.962532	1.88224	12
1.00796	1.69506	10		0.956844	2.20888	3		0.9302	1.98929	4		0.922212	1.93184	3		0.940644	1.99522	6		0.929812	2.10605	12		0.956736	2.11972	12		0.867392	3.10362	1		0.972944	2.09104	2		0.932004	2.28188	3		0.944936	2.13201	13		0.965972	1.9008	10
1.00982	2.14409	7		0.957904	1.90451	4		0.941756	1.96939	1		0.922212	2.76998	2		0.945936	1.904	4		0.929812	3.15675	1		0.963576	1.83617	6		0.875924	2.14446	1		0.974284	1.91094	10		0.945772	2.31728	6		0.95046	1.82902	13		0.969364	1.91272	5
1.01062	2.05677	11		0.961148	1.6577	15		0.94646	2.13106	8		0.923668	1.95787	16		0.955128	1.87986	3		0.9323	2.2673	4		0.976164	1.93243	13		0.875924	3.2866	1		0.97654	2.36372	1		0.946352	2.06111	1		0.95074	2.27299	13		0.969484	2.23378	1
1.01179	1.96537	7		0.961644	2.03205	32		0.951692	2.1994	1		0.924548	2.12092	2		0.958936	1.9335	6		0.93376	1.67171	12		0.976768	1.74051	19		0.884616	2.10671	4		0.97654	2.98544	1		0.950112	1.90046	8		0.953724	2.10323	5		0.975696	2.03164	16
1.01996	1.80036	4		0.961832	2.05058	4		0.954344	1.98155	17		0.924548	2.8167	1		0.959872	2.06744	6		0.933924	2.2813	3		0.979556	1.95906	12		0.88766	1.95976	2		0.976768	1.80306	22		0.96238	1.92518	1		0.953724	2.67324	1		0.975696	3.02187	1
1.02033	1.84548	7		0.96282	2.24234	6		0.955196	2.12743	2		0.925088	1.67708	16		0.968232	2.25888	24		0.936056	1.97018	4		0.981976	1.90671	2		0.88766	3.02252	2		0.976804	2.01355	9		0.965092	1.99502	10		0.953924	2.07042	5		0.979496	2.25628	6
1.02058	1.69474	15		0.967612	1.97196	5		0.960348	1.63356	13		0.928168	2.00809	7		0.972092	2.10877	3		0.93798	1.89568	7		0.988284	1.99953	8		0.891832	2.10065	9		0.986568	2.13588	2		0.966644	1.96418	3		0.960004	2.0692	9		0.979936	2.27853	7
1.02206	1.84259	6		0.968164	1.83617	16		0.967824	2.12699	14		0.9304	2.0707	3		0.97726	1.8545	23		0.939612	1.891	8		0.99076	2.00045	6		0.896248	2.00117	12		0.987576	2.10178	1		0.968596	1.94549	14		0.962736	2.04022	7		0.980864	1.89172	4
1.02345	2.17135	9		0.970144	2.01601	5		0.968764	1.89663	10		0.93142	1.97058	6		0.977408	1.7246	6		0.939612	2.84846	1		0.996044	2.42284	6		0.897064	2.28281	3		0.995888	1.7128	9		0.969432	1.71134	10		0.965152	1.78828	5		0.982068	2.38654	5
1.02348	2.08411	2		0.970668	2.0819	2		0.96966	1.95052	10		0.933708	2.0534	11		0.977716	1.77142	11		0.950956	1.99685	6		0.998284	2.251	2		0.905492	2.99699	2		0.995888	3.12205	1		0.971348	2.19006	3		0.969248	2.2691	6		0.982068	3.18917	1
1.02624	1.92531	14		0.974872	1.87774	2		0.973544	1.91397	7		0.938716	1.58182	18		0.97842	1.92376	12		0.95162	1.84096	3		1.00012	2.05471	3		0.906	2.2145	7		0.999216	2.0698	6		0.971348	3.26447	1		0.969248	2.97503	2		0.986984	2.1048	7
1.02702	1.84165	11		0.975116	2.2338	23		0.974164	1.96109	13		0.938968	1.87999	17		0.979892	1.7098	15		0.954108	2.00458	7		1.00228	2.14591	11		0.912896	2.09102	5		0.999216	2.90423	2		0.973404	2.07677	1		0.972392	2.24392	9		0.990876	1.98117	8
1.02737	1.64232	8		0.97674	2.06146	7		0.974488	1.88171	4		0.939316	1.70343	21		0.98246	2.23451	16		0.954732	2.01263	5		1.00228	3.33404	4		0.915776	2.39794	8		1.00043	2.06361	2		0.97424	2.04426	2		0.972392	3.39666	3		0.991496	2.15623	9
1.02796	1.85489	7		0.9777	1.88482	4		0.979028	2.26165	2		0.939936	2.2998	5		0.98536	1.78942	7		0.956168	2.06912	3		1.00261	2.18857	2		0.917732	2.29733	15		1.00118	1.8715	15		0.975552	2.27918	5		0.979552	2.25286	2		0.991496	3.13023	1
1.0286	2.02446	12		0.97794	2.18508	2		0.9812	2.48558	4		0.94634	2.10472	1		0.990376	1.88104	3		0.960568	2.00914	2		1.00261	3.32902	3		0.917732	3.31201	3		1.00623	1.99776	5		0.977212	2.15891	2		0.980464	1.97544	8		0.995956	2.04933	15
1.0286	2.97836	6		0.978296	2.0155	3		0.987812	1.84048	14		0.949772	1.92256	4		0.991916	1.5835	6		0.96438	2.08887	6		1.00867	2.54542	1		0.920192	1.92559	4		1.00854	2.02465	1		0.9789	2.16095	5		0.982176	1.85786	11		0.995956	3.13262	2
1.03242	1.85009	1		0.981536	1.97921	6		0.98822	1.90373	3		0.952864	1.83308	3		0.993892	1.8938	7		0.97554	1.8067	4		1.01095	2.29393	2		0.920192	3.16567	1		1.0116	1.85861	6		0.982996	1.94733	5		0.982176	2.32953	1		0.996736	2.01069	13
1.03313	2.22072	11		0.990104	1.74289	17		0.990036	2.18518	16		0.954752	2.22791	2		0.995228	2.13873	1		0.975588	1.96443	8		1.0187	1.97972	8		0.926384	2.33912	9		1.01222	2.40226	1		0.983288	2.04133	14		0.983352	2.05271	5		1.00033	1.96646	6
1.03331	1.72234	13		0.994256	1.84596	2		0.991172	1.70862	12		0.956548	2.14622	9		0.997172	1.87683	6		0.981448	2.07326	4		1.02447	2.30813	2		0.934308	2.0257	4		1.01508	1.94233	6		0.983288	2.92289	1		0.983352	3.17598	5		1.0007	1.84216	13
1.03331	2.90206	2		0.994752	2.09415	8		0.991172	3.39582	2		0.957664	1.81296	3		0.997484	2.02449	8		0.983788	2.42829	4		1.02492	2.02894	1		0.934308	2.97493	2		1.01564	1.9258	10		0.984076	1.99415	1		0.984044	2.16984	18		1.00692	2.47484	1
1.03542	2.15907	3		0.997632	2.31604	1		0.992232	1.9399	9		0.95872	2.60932	2		0.997508	2.26758	8		0.988436	1.81028	8		1.02495	2.04276	3		0.941116	1.9987	2		1.01564	3.20299	2		0.985532	2.08544	9		0.984044	3.09383	1		1.00833	2.0871	3
1.03563	2.01328	2		1.0002	1.87222	2		1.00392	1.82371	8		0.962868	1.95314	4		0.999748	1.9335	6		0.988436	2.92302	3		1.03296	2.02	3		0.942788	1.97941	1		1.01728	1.95702	6		0.985924	2.0903	12		0.985484	2.03106	11		1.01034	2.06988	21
1.03626	2.27027	10		1.0002	2.83576	2		1.00506	2.03486	12		0.962868	2.94989	2		1.00186	2.10634	3		0.995144	1.81843	3		1.03483	2.00844	5		0.944752	2.00946	5		1.02598	2.17141	13		0.988564	1.9907	6		0.985904	2.02535	3		1.01382	2.16866	3
1.03636	1.75568	10		1.00805	1.92945	4		1.00566	2.1985	2		0.971404	2.0836	5		1.00194	1.96374	1		0.995628	1.9004	13		1.04999	1.97581	5		0.944752	2.87553	2		1.02604	2.7233	1		0.988816	2.03431	3		0.98626	2.06335	4		1.01721	2.48832	1
1.03754	2.16611	11		1.01397	1.89143	10		1.00744	1.99381	7		0.9725	1.97819	4		1.003	2.00322	4		0.99664	1.69254	2		1.05607	2.1568	9		0.94802	2.99171	2		1.03051	2.02317	2		0.991808	2.30092	1		0.986652	2.07848	18		1.01894	2.08802	5
1.03908	2.10999	6		1.01626	1.9037	1		1.00901	1.6751	29		0.973484	2.14166	1		1.00536	2.04163	16		0.997068	2.38058	4		1.06078	1.84949	10		0.948632	1.91304	11		1.03366	2.0866	8		0.993676	2.13712	13		0.986652	3.00841	2		1.01894	2.88126	1
1.04035	1.88992	8		1.01826	1.97833	1		1.00914	1.93443	10		0.977084	2.12104	9		1.00709	1.70331	7		0.997408	1.81611	7		1.064	2.12559	7		0.95014	2.0899	9		1.03518	1.99624	3		0.993688	1.96384	3		0.989488	1.75362	10		1.02002	2.19264	2
1.04236	1.98629	2		1.01893	1.94081	1		1.00973	2.09362	7		0.97892	1.83844	12		1.0106	1.71426	18		0.997748	1.78383	10		1.06589	2.06469	5		0.950516	2.05485	11		1.03551	1.99042	7		0.995648	2.0301	3		0.991032	2.3473	2		1.02375	1.89995	9
1.04467	1.9862	2		1.01922	1.66058	3		1.01207	1.63162	32		0.980796	1.9508	2		1.01151	2.2446	3		0.997776	1.99741	2		1.06908	1.9352	4		0.956528	3.06728	1		1.03703	1.89349	1		0.99806	1.84024	5		0.991128	1.80358	8		1.02391	2.05813	8
1.04653	1.73658	3		1.02112	1.98093	2		1.01459	2.05022	10		0.982492	1.987	5		1.01263	1.69357	5		0.997988	1.72488	7		1.07211	2.10484	12		0.957092	2.0324	11		1.04	2.10285	6		0.998444	2.09962	5		0.99312	2.06446	2		1.02502	1.95667	2
1.04795	2.042	1		1.0218	1.8111	4		1.01719	1.95563	19		0.983112	1.97339	9		1.01585	2.02073	7		0.998964	1.6648	20		1.08461	2.16317	3		0.957188	2.0478	4		1.04354	1.93079	3		1.00335	2.03348	14		0.996828	1.89021	8		1.02719	1.99298	3
1.0483	1.66306	11		1.02534	1.75342	12		1.01797	2.01283	18		0.991904	2.0017	5		1.01598	1.85025	3		0.999896	1.98959	6		1.08461	3.19682	2		0.95926	2.26636	5		1.05007	1.80892	10		1.00345	2.10118	8		0.999008	1.93088	5		1.03055	1.99108	4
1.04871	2.03433	1		1.02788	1.98123	3		1.01843	1.83051	3		0.99666	1.98982	5		1.01882	1.64995	8		1.00154	1.94009	5		1.08964	1.81441	7		0.960084	2.16753	9		1.05076	2.09985	1		1.00383	2.01396	10		0.999928	1.97148	12		1.0323	1.73537	18
1.05075	1.96274	12		1.02819	1.89005	10		1.02674	2.17528	7		0.996828	2.18622	4		1.02108	1.95149	3		1.003	2.08597	1		1.08964	2.8839	3		0.960924	2.09107	10		1.05805	1.98113	11		1.00503	2.13605	12		1.00271	2.05262	11		1.04268	2.06786	3
1.05174	1.61862	6		1.03009	1.82676	36		1.02757	1.73314	8		0.998052	1.83209	6		1.02118	2.04108	7		1.0079	2.15296	4		1.09364	1.92557	16		0.975444	2.08275	1		1.05968	2.20024	3		1.00511	2.18438	9		1.0036	2.23992	7		1.04344	2.1197	2
1.05346	1.92668	13		1.03177	2.04639	3		1.02806	2.12479	2		0.998936	1.80092	8		1.02645	1.65514	15		1.00858	2.26667	1		1.09401	1.79497	5		0.976372	2.13096	7		1.06135	1.84933	4		1.00634	3.18736	1		1.00857	1.52672	15		1.04453	1.86657	4
1.05696	1.93443	3		1.03294	1.9506	5		1.02864	1.7336	5		1.0009	1.75344	5		1.02965	1.9522	21		1.00981	2.00301	13		1.09402	2.10753	2		0.97978	1.89054	3		1.06527	2.1173	16		1.00987	1.86113	6		1.0103	1.94458	13		1.04614	2.28436	5
1.05716	1.87311	13		1.03366	2.01346	18		1.02927	1.97974	11		1.00114	2.08848	9		1.03126	1.77475	9		1.00996	1.66428	10		1.09402	2.89422	1		0.9814	1.79226	15		1.06527	3.94168	1		1.00987	2.9719	2		1.01486	1.90842	7		1.04697	1.87913	9
1.05934	1.82522	6		1.03691	2.00259	10		1.03095	1.91527	8		1.00251	2.05374	7		1.03338	1.56337	8		1.01051	2.09454	2		1.09446	1.97694	4		0.98308	1.90216	4		1.0697	1.83815	10		1.01287	1.9562	5		1.01632	2.27683	21		1.04739	1.93867	2
1.06131	1.98692	42		1.03818	1.78777	4		1.03178	1.8908	8		1.00306	2.00535	7		1.03602	1.8308	5		1.0132	1.63853	36		1.09446	2.9025	1		0.9841	1.8465	10		1.07024	1.77724	17		1.01344	1.97321	8		1.02046	2.04944	7		1.04862	1.93686	14
1.06276	1.93066	4		1.03871	2.18614	2		1.03732	1.91632	12		1.00375	1.91086	11		1.0388	1.73605	12		1.0154	1.97564	10		1.09718	2.28032	4		0.986052	1.96582	6		1.07254	2.1224	6		1.01468	2.09544	3		1.0248	2.10251	19		1.04862	3.20888	4
1.06873	2.04232	3		1.03871	2.97092	3		1.03828	2.04315	12		1.00524	2.15546	5		1.03884	1.81446	13		1.02235	1.87847	2		1.09718	2.98566	2		0.988848	1.80776	5		1.07288	1.88874	9		1.01596	2.00804	11		1.0287	1.93738	8		1.05253	2.0606	10
1.06965	2.05168	5		1.0461	2.07983	14		1.04149	2.17959	9		1.00524	2.82698	1		1.0421	1.93649	8		1.0252	1.9912	24		1.0975	1.89663	15		0.9956	2.17401	2		1.08528	2.70002	5		1.01596	2.7882	2		1.03018	2.12954	9		1.05781	1.8499	16
1.07187	1.7745	7		1.0523	1.76991	15		1.04303	1.81708	13		1.00736	2.16826	5		1.04216	1.94711	14		1.0252	2.97076	2		1.0975	3.11597	3		0.997604	1.85974	9		1.08786	1.9856	9		1.01619	1.97359	12		1.03294	1.789	6		1.05886	2.00134	13
1.07426	1.8627	6		1.05672	1.8922	5		1.04376	1.95048	5		1.0101	1.94418	11		1.04301	1.95136	4		1.02596	2.2447	24		1.09814	1.78074	5		0.999404	1.74443	6		1.08891	1.92571	3		1.0164	2.17952	13		1.03354	1.95418	16		1.0599	2.14076	13
1.07476	1.8087	7		1.06048	1.75009	4		1.04465	2.21956	5		1.01034	1.94582	8		1.04301	2.5423	1		1.02903	1.877	25		1.09902	2.17868	9		1.00157	1.80112	3		1.09098	2.25005	3		1.0192	1.96827	11		1.03607	1.92116	16		1.06869	2.09336	6
1.07565	1.58026	27		1.06048	2.85315	1		1.04801	1.99404	7		1.01123	1.87311	7		1.04335	2.17179	5		1.0347	2.08071	4		1.09902	3.14606	2		1.00157	2.89783	2		1.09098	3.03957	3		1.01933	2.04346	10		1.03607	2.07638	9		1.07019	1.97079	18
1.08474	1.4992	25		1.06306	2.0879	2		1.04914	1.7456	2		1.01283	2.00913	4		1.04796	2.01056	1		1.0347	3.1191	1		1.09959	1.94248	13		1.00381	1.93332	7		1.09344	2.02415	3		1.02	2.14612	4		1.03672	2.02265	4		1.0724	1.8647	5
1.08504	1.87769	10		1.06364	1.90607	4		1.05005	2.03301	14		1.01476	2.06715	9		1.04796	2.66072	1		1.03952	2.14884	6		1.10319	2.0836	6		1.00778	2.05214	9		1.09515	3.37328	1		1.0206	1.97938	15		1.04119	2.24174	8		1.0733	2.27246	1
1.08655	2.01429	10		1.06674	2.00433	5		1.05034	2.0401	8		1.01752	2.14806	4		1.04971	2.31689	8		1.04022	2.06534	6		1.10534	2.09644	6		1.0109	1.92548	10		1.10035	2.06012	9		1.02133	2.01122	10		1.04214	2.20958	8		1.0733	3.09389	1
1.08719	1.94625	16		1.07068	2.00186	18		1.05412	1.81285	12		1.0183	1.98667	5		1.0506	1.90739	5		1.04716	1.6445	9		1.10728	2.12665	5		1.01126	2.01681	9		1.10035	3.29418	1		1.02838	1.85154	6		1.04267	2.12159	16		1.07368	1.90304	17
1.0873	2.02514	1		1.07717	1.85368	3		1.05508	1.98236	15		1.01843	1.85183	6		1.05586	1.79673	13		1.04802	1.93448	5		1.10858	2.12178	11		1.01233	1.9391	4		1.10221	2.09957	11		1.03002	2.06463	6		1.05197	2.0963	4		1.0744	2.04466	18
1.09511	1.76734	10		1.07725	1.78432	3		1.05654	2.5008	4		1.01886	2.31273	9		1.05659	2.11495	7		1.04803	1.93317	5		1.11075	2.26651	8		1.01233	2.87931	1		1.1039	1.76725	8		1.03047	1.86329	12		1.05202	2.09592	18		1.07714	2.00906	4
1.09562	2.00567	17		1.07725	2.6451	1		1.05824	1.77646	16		1.0192	2.04474	7		1.06292	1.99006	5		1.04803	2.60528	1		1.11222	1.66451	2		1.03906	1.98406	7		1.10784	2.07244	8		1.03089	2.06107	3		1.05367	1.88937	13		1.07714	3.32882	1
1.09638	1.75711	5		1.08048	1.76143	14		1.06024	1.93944	3		1.01922	2.0465	6		1.06292	2.21225	2		1.04813	2.04875	6		1.11222	2.89062	2		1.04049	1.81962	1		1.10934	2.11401	17		1.0318	2.08682	3		1.05556	2.07942	1		1.08063	1.94523	9
1.09719	2.01287	10		1.08062	2.07351	5		1.0686	2.09031	11		1.02009	1.73595	7		1.06298	2.25445	1		1.04851	2.01085	7		1.11272	1.92276	12		1.04049	3.16567	1		1.11114	1.70465	10		1.03221	2.03782	6		1.05633	2.01326	19		1.08312	2.02	3
1.09775	1.8896	9		1.08425	1.8625	6		1.06874	2.04016	10		1.02064	2.17992	2		1.06877	1.99909	13		1.04922	1.72869	10		1.11283	2.04198	34		1.04525	2.06083	14		1.1137	1.88886	4		1.03221	3.13909	2		1.05942	2.20892	6		1.08326	2.25067	2
1.09841	1.89101	5		1.08544	2.04016	15		1.06996	2.10538	5		1.02082	2.20271	2		1.07214	1.91125	3		1.0517	1.72888	17		1.11299	1.97736	6		1.04525	3.00145	1		1.11818	1.7979	3		1.03331	2.13848	6		1.06604	2.0632	9		1.08326	2.90143	2
1.09896	1.7283	8		1.08645	1.9624	11		1.07069	1.84046	9		1.02092	2.24803	5		1.0726	1.50572	7		1.05199	2.08937	8		1.11299	3.57395	1		1.04583	1.88808	12		1.11818	2.97026	1		1.0341	2.44521	1		1.06788	1.9682	21		1.08426	1.93001	9
1.10297	1.75628	21		1.08812	1.88859	3		1.07136	1.95974	8		1.02148	1.78982	7		1.07282	1.95699	5		1.05199	3.30206	1		1.11897	1.93282	13		1.04583	3.94404	1		1.11901	2.19357	5		1.04333	1.93064	5		1.06828	2.11131	1		1.08426	3.50373	2
1.10471	1.96362	10		1.0883	1.9692	7		1.07214	2.07998	4		1.02725	1.64761	9		1.07368	1.7251	6		1.05285	2.02889	5		1.11907	1.94504	6		1.04631	1.98371	10		1.12234	2.03666	12		1.04472	2.07824	4		1.06828	3.6077	1		1.08486	2.02111	13
1.1083	1.82734	5		1.09415	1.82486	26		1.07324	1.81568	14		1.02856	1.61241	14		1.08139	2.03064	7		1.05415	1.89074	22		1.12152	1.94903	20		1.04848	1.98525	6		1.12259	2.00089	5		1.04613	1.88721	7		1.06879	2.06293	7		1.08498	2.21117	11
1.10879	2.13017	6		1.09419	1.83237	16		1.0744	1.81369	5		1.02951	1.82913	2		1.08182	1.97896	22		1.05437	1.82188	28		1.12843	2.09878	3		1.04893	2.08524	5		1.12554	1.99281	14		1.04905	1.88548	8		1.07005	1.89469	9		1.08521	1.95222	4
1.10962	2.20476	1		1.09634	1.76784	10		1.07721	2.00096	5		1.03032	2.14685	11		1.08184	1.85248	18		1.05586	1.71273	2		1.13079	2.07312	22		1.04893	3.24286	1		1.12901	1.94195	4		1.04919	1.93307	10		1.07005	3.17295	1		1.09043	1.8436	1
1.1107	1.99229	8		1.09794	2.04939	1		1.08473	2.15443	11		1.0309	2.00644	6		1.0821	2.03144	8		1.05586	2.90018	1		1.13079	3.67948	1		1.04898	3.16242	6		1.12974	2.10649	3		1.04966	2.15143	8		1.0712	1.89121	25		1.09548	2.07378	3
1.11311	2.06271	20		1.09994	1.88695	4		1.08521	2.01912	8		1.0326	1.83195	8		1.0825	2.28291	2		1.05732	2.00336	6		1.13687	1.7437	8		1.05368	2.21744	4		1.14003	2.07796	5		1.0514	1.98499	9		1.07385	1.8525	5		1.10023	2.09178	1
1.11981	1.83212	20		1.10179	1.82016	6		1.08731	1.991	3		1.03266	1.83294	13		1.08459	2.02206	2		1.0603	1.98309	4		1.13737	1.80673	8		1.05574	1.98284	15		1.14048	1.76503	9		1.05322	1.96973	14		1.07583	2.03084	10		1.1019	2.2293	3
1.12002	2.09042	7		1.10238	2.07936	8		1.08811	1.84984	8		1.03332	2.15924	9		1.0861	2.01709	26		1.06214	1.89563	13		1.14004	2.14982	5		1.05574	3.09817	1		1.1424	2.11058	5		1.05695	1.99786	9		1.07693	2.20265	2		1.1019	3.2487	1
1.12128	1.98879	1		1.10366	1.78388	6		1.08902	1.98989	5		1.03355	1.81791	13		1.08946	1.98595	1		1.06551	1.88842	6		1.1412	1.88239	4		1.05684	1.97403	11		1.14315	2.06965	6		1.05776	1.8793	7		1.07866	2.15985	1		1.10973	1.9514	7
1.12236	2.05151	2		1.10776	1.90273	6		1.09092	1.76986	7		1.03738	1.98896	10		1.09115	1.76761	1		1.06582	2.10836	14		1.1423	1.91828	2		1.06008	1.76921	11		1.15122	2.06474	7		1.05994	2.1396	12		1.07866	2.76428	2		1.10976	2.07393	1
1.12395	1.92933	7		1.10947	1.92878	4		1.09487	2.03528	12		1.04024	1.99846	5		1.09159	2.38095	3		1.06912	2.13918	4		1.14335	1.88126	4		1.06136	1.85763	7		1.15274	2.09532	6		1.06099	1.87208	11		1.081	1.80398	12		1.10976	2.77016	1
1.12644	2.03058	17		1.11447	1.94432	7		1.09494	1.8542	14		1.04052	1.84079	1		1.09596	1.68514	16		1.0709	2.06175	2		1.14335	2.53691	1		1.06174	1.6684	9		1.1546	1.7798	8		1.06142	2.02176	21		1.08496	2.0665	16		1.11267	2.07582	13
1.12814	1.79308	4		1.11867	1.76962	5		1.09494	2.78031	1		1.04052	3.0591	7		1.09639	1.67072	9		1.07135	2.00938	3		1.14375	2.00348	17		1.06475	2.00594	8		1.16289	1.88011	4		1.06179	2.07178	6		1.08553	1.7341	23		1.11313	1.82122	3
1.12866	2.10208	14		1.12112	1.94419	6		1.09614	2.06206	8		1.04123	2.05918	6		1.09752	1.95285	12		1.0722	1.94684	10		1.14511	1.86373	7		1.06475	2.79786	1		1.16327	2.02748	18		1.06838	2.21989	8		1.08673	1.94444	8		1.11494	1.9575	3
1.12903	2.30297	11		1.12126	1.94382	17		1.09809	1.94889	27		1.04378	1.74819	3		1.10016	2.16226	7		1.07424	2.11636	10		1.14648	2.05975	13		1.06691	1.80652	17		1.16384	2.16758	3		1.06924	1.92253	3		1.08697	2.11093	5		1.12165	2.05833	9
1.13022	1.718	22		1.12246	2.35211	1		1.09809	3.59694	1		1.05318	1.69518	9		1.10178	2.02962	9		1.07503	1.7963	10		1.14878	2.00609	30		1.06802	1.9626	5		1.16947	2.0026	4		1.06983	1.97722	3		1.08846	2.08888	12		1.12324	2.07539	13
1.13711	1.93801	5		1.12246	2.958	2		1.10064	1.99308	2		1.05318	2.6931	7		1.1058	1.96479	22		1.07626	2.11124	3		1.14983	1.87544	7		1.07033	2.16964	3		1.16948	2.22398	3		1.06983	3.18204	3		1.09366	1.87142	27		1.12324	2.89784	5
1.1384	1.65104	21		1.12564	1.94108	3		1.10068	1.87149	5		1.05364	1.6601	10		1.10898	1.79207	14		1.07666	1.7022	3		1.15068	1.87403	13		1.0727	1.88241	4		1.16948	2.77833	3		1.07033	1.85218	14		1.09835	1.82486	15		1.12477	2.00733	17
1.1384	2.60546	1		1.1267	2.01722	2		1.10125	1.77942	21		1.05982	1.79844	3		1.11506	2.15137	10		1.0771	1.86875	7		1.15233	2.0251	33		1.08123	2.10911	4		1.17184	1.97783	12		1.07061	1.99982	16		1.09917	2.20151	8		1.1306	1.989	13
1.13909	1.74354	15		1.12846	1.91127	4		1.10338	1.94213	7		1.06193	2.04537	3		1.11692	2.00584	3		1.07754	1.87957	7		1.15233	2.8619	1		1.08623	2.11677	2		1.17664	2.1713	8		1.07146	2.16581	3		1.09953	1.80833	9		1.13081	2.24566	1
1.14031	2.11842	4		1.13035	1.62651	12		1.1043	1.89287	12		1.06232	2.1374	1		1.11804	2.08074	2		1.07838	2.20948	15		1.1532	2.04894	1		1.08697	1.83764	9		1.17677	1.69567	16		1.07557	2.28832	1		1.09998	2.00469	8		1.13081	2.91014	1
1.14403	1.91993	4		1.13097	1.89814	7		1.10566	2.06343	6		1.0639	1.7121	11		1.1181	2.10651	11		1.07935	1.80549	15		1.15326	2.07423	14		1.09322	1.81586	5		1.17772	2.08743	6		1.07824	1.71906	10		1.1008	2.01226	8		1.13279	1.95631	2
1.14443	1.94846	1		1.13274	2.19827	2		1.10851	2.06147	12		1.06487	1.8049	4		1.1181	3.08514	1		1.08068	2.22937	10		1.15398	2.23632	4		1.09675	2.10599	1		1.18856	2.10855	4		1.07918	1.92898	9		1.10197	2.24314	2		1.13524	1.92574	6
1.14665	1.75388	9		1.1352	2.10269	3		1.10855	2.27734	6		1.0651	2.02092	3		1.11902	1.95107	4		1.08141	2.12896	7		1.1608	2.07192	4		1.0987	2.08058	10		1.18913	1.82794	18		1.08082	2.03962	1		1.10301	1.89898	15		1.13546	1.94845	3
1.14699	1.93641	15		1.13556	2.08212	9		1.10952	1.9451	12		1.06809	1.92528	6		1.11909	2.0435	2		1.08258	2.01502	5		1.16329	2.33062	5		1.10509	2.16983	5		1.19454	1.88344	11		1.08445	2.14939	4		1.10428	2.02704	11		1.13722	1.92899	4
1.15753	1.65017	6		1.13973	1.8435	12		1.11071	2.09733	1		1.06981	1.7178	4		1.12208	1.70791	5		1.08592	2.02896	3		1.16407	2.00876	5		1.11789	1.98511	9		1.19573	2.00852	3		1.08497	2.31172	14		1.10472	2.0027	9		1.13796	2.3782	2
1.1585	1.69272	12		1.14184	1.93325	8		1.11242	1.98342	5		1.07005	1.77456	12		1.12548	1.8396	4		1.08698	1.88407	11		1.17024	2.17766	6		1.1217	2.02309	9		1.19914	1.95248	2		1.0851	2.00713	15		1.10658	1.80769	5		1.13796	2.94013	1
1.15958	2.20631	6		1.14728	1.71129	7		1.11349	1.946	6		1.07389	2.1656	2		1.12626	1.88542	4		1.08951	2.05638	2		1.17312	2.07269	9		1.12314	2.0692	30		1.19972	2.02126	20		1.08618	2.00499	9		1.10918	2.13599	10		1.14104	2.07096	6
1.15958	2.98434	1		1.14767	1.9947	4		1.11969	2.05454	5		1.07823	1.9445	15		1.12731	1.87375	4		1.08979	1.89825	12		1.17772	1.86438	30		1.12332	1.84512	10		1.20151	1.95815	8		1.08692	2.03222	4		1.10921	2.0715	13		1.14186	2.0704	10
1.16456	1.84983	4		1.14933	1.93464	4		1.12105	1.8471	12		1.08064	1.96992	7		1.12808	2.08933	20		1.09694	2.00614	1		1.1867	2.12264	4		1.12432	2.0171	4		1.20437	2.42074	4		1.08696	1.99336	13		1.10921	2.7637	3		1.14248	2.05993	4
1.1649	1.9521	7		1.14933	3.08241	1		1.12427	1.72925	12		1.08303	1.9055	3		1.13284	2.13666	2		1.09993	1.95715	16		1.1867	3.5996	2		1.12604	2.3989	3		1.20437	3.08361	2		1.09174	1.8402	9		1.10982	1.80243	6		1.14433	1.96877	3
1.16524	1.89646	9		1.15043	1.78604	16		1.12427	2.78624	1		1.08547	2.11363	8		1.13667	1.8222	5		1.10059	1.7768	9		1.2011	2.11573	10		1.12801	1.96027	8		1.2075	2.14922	7		1.0919	2.01208	2		1.11012	2.02906	16		1.14971	1.93541	10
1.16638	2.01048	10		1.15163	1.90834	20		1.12708	1.9464	5		1.08648	1.8616	20		1.13877	1.87054	3		1.10419	2.09597	6		1.20184	1.59515	28		1.12967	1.90198	8		1.20953	1.9688	4		1.0936	2.03894	18		1.11061	1.99286	16		1.15042	1.93706	4
1.16729	2.18281	5		1.15235	1.91194	4		1.12771	1.81319	25		1.08882	1.9705	5		1.14137	1.8725	12		1.10476	2.29377	8		1.20578	2.04372	21		1.12967	2.93419	3		1.21581	2.53018	1		1.09373	2.15871	3		1.11061	2.85344	1		1.15042	3.02	4
1.16773	1.9207	3		1.15273	1.84471	10		1.13194	1.97917	4		1.09343	1.82845	4		1.14193	1.62445	10		1.10842	1.91059	6		1.20698	2.0034	9		1.13447	2.19246	4		1.21646	2.10436	3		1.09429	2.03153	5		1.11074	2.0007	2		1.15211	2.06474	6
1.16862	2.22855	1		1.15288	1.83696	1		1.13737	2.87015	2		1.10161	2.62396	5		1.14301	1.92626	7		1.11198	2.13853	3		1.20804	1.98226	12		1.13646	2.13242	4		1.21646	3.12511	1		1.0958	2.04527	3		1.11204	1.97732	27		1.15283	2.00161	22
1.1708	2.15274	2		1.16292	1.77047	15		1.13741	1.91643	7		1.10273	1.95714	10		1.14625	1.67246	4		1.11296	1.976	5		1.21227	2.19923	4		1.14281	1.73897	11		1.22379	2.06391	15		1.0958	3.1068	5		1.114	1.73429	9		1.15797	1.87286	6
1.17361	1.71552	12		1.16312	2.00856	6		1.13966	1.82975	25		1.10558	1.83915	6		1.14815	1.94394	4		1.11611	1.9945	1		1.21566	1.95022	7		1.14361	1.87894	27		1.22408	2.0518	8		1.09738	1.85244	11		1.11464	1.92524	10		1.15797	2.76628	1
1.17856	1.97283	4		1.16621	2.05418	11		1.14094	2.109	5		1.10605	1.96484	4		1.15112	2.04699	11		1.12477	2.03182	6		1.21757	1.93337	10		1.14487	2.03398	4		1.22408	3.00241	2		1.0981	1.99238	19		1.11537	1.82756	17		1.1651	2.06532	7
1.1807	1.92572	11		1.16679	1.97512	5		1.14156	2.19618	10		1.10673	2.00733	2		1.15222	1.76624	5		1.12633	1.76993	14		1.22118	1.97378	9		1.15282	2.19467	8		1.22732	1.93342	15		1.09853	2.02186	4		1.12084	1.80195	12		1.16838	1.78641	24
1.18135	1.90708	3		1.16865	2.0647	6		1.14169	1.81038	3		1.10738	1.6538	12		1.15231	2.03702	8		1.1284	2.01696	19		1.22712	1.75848	3		1.15722	2.17012	7		1.22732	2.60112	2		1.10538	2.21709	6		1.1223	2.38911	27		1.16894	1.86881	4
1.18184	1.99197	2		1.17061	1.7913	19		1.14464	2.03318	7		1.10738	2.45694	2		1.15335	2.05039	3		1.13262	1.97446	5		1.22712	3.07283	4		1.15722	2.8231	1		1.23231	2.28807	5		1.10575	1.99786	14		1.123	2.24719	3		1.16894	3.22199	1
1.18184	3.02917	2		1.18076	1.93046	8		1.15123	1.88652	16		1.10792	1.98384	11		1.15335	2.67394	2		1.1354	1.98248	4		1.22857	1.81633	15		1.15811	2.228	10		1.23346	1.89759	1		1.10803	1.88545	29		1.12402	2.03908	2		1.17085	1.90831	16
1.18633	1.70883	7		1.18076	2.68958	5		1.15784	2.00368	4		1.10971	2.05053	3		1.15946	1.86309	5		1.1378	1.84534	7		1.22894	4.0248	6		1.16147	2.29157	11		1.23358	2.05435	10		1.10969	1.99068	14		1.1259	1.91514	21		1.17322	2.32074	7
1.18644	1.82369	9		1.18615	2.00389	9		1.16108	1.91218	8		1.11389	2.07099	9		1.15988	1.88546	24		1.13932	2.25458	18		1.229	1.79356	8		1.16213	2.67204	10		1.23403	1.87351	26		1.11184	1.81326	26		1.1259	3.00276	4		1.17322	2.83298	2
1.19205	1.99318	7		1.18839	1.82408	1		1.16342	1.99108	20		1.11444	1.82186	11		1.16341	1.984	16		1.13944	2.20208	4		1.2338	2.23562	2		1.16311	2.01645	13		1.23403	2.81086	1		1.11394	2.08758	9		1.12694	1.75462	8		1.17428	1.95486	8
1.19417	1.68276	4		1.1893	1.80786	9		1.16342	2.89255	5		1.12117	1.95956	5		1.17216	1.87249	6		1.14055	2.12926	5		1.2338	3.27717	3		1.16494	2.1039	4		1.24294	2.14306	2		1.11416	2.11338	7		1.12736	2.2578	19		1.17541	2.03202	14
1.19612	1.8653	15		1.19014	1.9128	16		1.16379	1.99423	14		1.12658	1.98579	4		1.17582	2.14729	6		1.14763	1.90581	9		1.2424	2.46138	28		1.16561	2.13834	3		1.24692	1.95652	9		1.11717	2.06876	12		1.1291	2.06834	13		1.17552	1.96387	13
1.19655	1.9664	5		1.1936	1.99317	2		1.16408	1.97929	18		1.12927	1.74047	3		1.17582	3.05947	1		1.16734	1.77845	20		1.24562	1.8941	9		1.16574	1.909	3		1.24951	2.16922	15		1.11832	2.09171	11		1.13015	2.2865	3		1.17637	1.80506	12
1.20328	1.92192	5		1.19541	1.99564	16		1.16408	2.77601	1		1.13352	1.81875	9		1.17952	2.015	3		1.16846	1.99954	5		1.24562	3.40996	3		1.16907	2.02012	11		1.25831	2.26048	10		1.12106	2.00564	14		1.13092	2.21972	19		1.17764	1.99726	4
1.20359	2.00667	1		1.19587	1.75388	14		1.16571	2.05121	44		1.13577	1.944	9		1.18979	2.03027	6		1.17134	1.84012	5		1.25957	2.01795	3		1.17054	2.00128	4		1.25831	3.10178	3		1.1212	1.96977	17		1.13093	1.95554	6		1.17764	2.82172	3
1.2123	2.02994	23		1.19848	2.00945	5		1.16718	1.95201	17		1.13846	1.87106	4		1.19608	2.02264	9		1.17296	1.82998	8		1.25957	2.61242	5		1.17054	2.80713	7		1.2649	1.97341	9		1.12141	1.92803	8		1.13093	2.99199	1		1.18399	2.12565	8
1.2398	2.12838	16		1.19878	1.94252	2		1.17285	1.73374	23		1.1406	1.90078	6		1.19895	1.95832	26		1.17508	1.87219	20		1.26511	2.04762	20		1.17562	2.15237	1		1.26498	2.04079	7		1.12209	1.99555	16		1.13382	2.17198	3		1.19231	1.79678	13
1.24383	1.96482	4		1.20579	1.98477	3		1.17285	2.6234	1		1.14471	1.90316	10		1.20279	1.96192	4		1.17864	1.92953	24		1.27594	1.99316	11		1.17603	2.11468	9		1.27727	2.07054	2		1.12263	2.13236	2		1.1351	1.93742	9		1.19247	1.88415	14
1.24543	1.95803	8		1.20714	2.01472	8		1.18196	1.99563	32		1.14798	1.97182	2		1.20574	1.78103	4		1.17906	2.23916	18		1.27594	2.8341	4		1.17651	2.0488	29		1.28288	2.0425	9		1.12407	1.99052	20		1.13605	1.94694	4		1.19371	2.10337	5
1.25785	2.36772	3		1.20796	1.82006	11		1.19423	2.10225	11		1.149	1.76424	6		1.21534	2.09191	2		1.18032	1.98065	10		1.27951	3.17879	2		1.18684	2.09251	11		1.2894	2.23494	7		1.12418	2.17944	7		1.1401	2.01073	3		1.19465	2.10298	7
1.29038	2.00876	23		1.20804	2.06081	6		1.19444	2.10709	5		1.149	2.51908	2		1.23058	2.15865	4		1.18115	1.97166	9		1.2806	2.01988	15		1.18952	2.06191	2		1.2901	2.96268	4		1.12484	2.02536	11		1.14334	1.93361	6		1.195	1.80624	6
1.4992	1.08474	24		1.21385	2.12491	9		1.19742	1.89471	17		1.1542	2.08329	2		1.274	1.91082	6		1.18443	1.89898	36		1.28672	2.0604	4		1.18962	1.8574	13		1.29383	1.91984	25		1.12794	2.15787	9		1.14452	2.3212	11		1.19616	2.18097	15
1.58026	1.07565	27		1.21385	3.05022	1		1.20093	1.81719	17		1.16399	1.94594	7		1.45964	0.867712	15		1.18459	2.00764	8		1.31164	2.02223	15		1.19334	2.21329	3		1.30592	2.02226	12		1.13045	2.1298	12		1.14637	1.95588	7		1.1962	2.01899	2
1.61862	1.05174	6		1.22544	1.98423	19		1.20186	1.91635	10		1.16418	1.88849	9		1.45964	2.41746	3		1.18556	1.88618	9		1.31164	2.81167	1		1.19428	2.0548	15		1.31121	3.11004	1		1.13062	1.97969	3		1.1518	1.80694	23		1.1962	2.83251	2
1.64232	1.02737	8		1.23567	2.09358	11		1.20192	2.2824	4		1.16729	1.96859	3		1.50572	1.0726	7		1.18969	1.97325	9		1.31937	1.97039	13		1.19574	1.87198	8		1.31144	2.29817	3		1.13343	2.04282	18		1.15445	1.93146	18		1.20398	2.01774	5
1.65017	1.15753	6		1.25121	1.91487	17		1.20246	2.10115	11		1.17092	1.99177	2		1.56337	1.03338	9		1.1922	2.1323	5		1.34224	2.01057	24		1.19919	2.00215	14		1.31144	3.01526	5		1.13619	1.97569	19		1.15671	1.85339	18		1.20599	1.99725	5
1.65104	1.1384	20		1.25912	1.72612	3		1.20246	2.97736	2		1.17601	1.84162	7		1.5835	0.991916	5		1.19334	1.86849	11		1.34656	3.15496	1		1.19919	2.81246	1		1.31654	2.025	10		1.13801	2.15715	10		1.16072	2.01654	14		1.20781	2.05237	18
1.65104	2.60546	5		1.26512	2.13765	2		1.21303	2.03504	18		1.18146	1.94803	33		1.62445	1.14193	10		1.20446	1.86623	2		1.34809	2.06934	14		1.20125	2.32494	14		1.31654	3.11208	1		1.14019	1.83108	9		1.16361	1.95166	11		1.20824	2.22699	24
1.66306	1.0483	11		1.59056	0.812016	5		1.21596	1.97806	10		1.18778	1.95777	13		1.62445	2.61583	2		1.2121	1.9762	6		1.3616	1.98274	12		1.20851	2.118	7		1.32031	2.08535	11		1.14019	3.02134	2		1.16361	2.78859	1		1.21331	2.26145	15
1.67173	0.931428	7		1.59056	2.80091	3		1.21596	2.8474	1		1.1879	2.00633	6		1.63938	0.901076	16		1.24199	1.97028	8		1.37932	2.53483	3		1.20851	3.19107	2		1.32247	2.08562	14		1.14083	2.0719	15		1.16638	1.91499	12		1.21516	2.1004	14
1.68276	1.19417	3		1.61046	0.90214	6		1.2162	2.08391	14		1.19025	1.91204	15		1.63938	3.18893	6		1.24199	2.89894	5		1.39392	2.00769	20		1.21278	1.9941	3		1.32247	2.71606	2		1.14159	1.86858	17		1.16638	2.90426	1		1.21594	2.03182	12
1.69272	1.1585	12		1.62651	1.13035	12		1.22207	1.88036	8		1.20354	2.04614	8		1.64995	1.01882	8		1.2499	1.86702	5		1.5573	0.818652	6		1.22461	2.14247	4		1.32538	2.16242	3		1.14229	2.01672	7		1.16735	2.00566	17		1.21724	1.71265	15
1.69474	1.02058	16		1.6577	0.961148	14		1.22602	2.19554	12		1.213	1.99664	2		1.65514	1.02645	16		1.29002	2.17743	17		1.5573	3.10055	9		1.22584	2.02676	6		1.32538	2.74064	1		1.14229	3.57203	2		1.16749	2.06161	15		1.22182	1.76046	10
1.69474	3.01853	3		1.6577	3.06326	6		1.22985	1.92579	16		1.213	2.83939	1		1.65514	2.45709	9		1.29481	2.17619	5		1.59515	1.20184	29		1.22816	1.84895	9		1.32982	2.03503	2		1.14304	2.05793	15		1.16989	1.90822	11		1.22194	2.28943	15
1.69506	1.00796	10		1.66058	1.01922	3		1.22985	2.64569	1		1.22256	1.9338	7		1.67009	0.897964	14		1.63853	1.0132	33		1.66451	2.89062	3		1.22869	1.98328	2		1.32982	2.68372	3		1.14304	3.26793	2		1.16989	2.86055	2		1.22975	1.9962	4
1.70883	1.18633	7		1.66058	3.04934	1		1.23965	2.00935	14		1.23221	1.95151	5		1.67009	2.96895	5		1.63853	2.56216	3		1.69494	0.936408	5		1.23309	2.24504	1		1.3441	2.34975	3		1.14357	1.92551	7		1.17548	1.87541	13		1.23554	2.06996	8
1.71552	1.17361	12		1.67365	0.945208	11		1.25328	1.97305	25		1.24376	1.84755	4		1.67072	1.09639	9		1.6445	1.04716	9		1.69494	2.88304	4		1.24211	1.98917	17		1.35539	2.13486	6		1.14357	2.93246	3		1.178	1.95692	23		1.2382	2.08258	5
1.718	1.13022	22		1.67365	3.85579	1		1.28936	2.11039	23		1.25657	1.99848	5		1.67246	1.14625	4		1.6445	2.55605	3		1.74051	0.976768	19		1.24211	3.32037	1		1.3957	2.1508	2		1.14531	2.30631	12		1.1781	1.97624	8		1.24036	2.12038	14
1.718	3.10329	1		1.71129	1.14728	6		1.34328	2.18583	26		1.26315	2.02943	1		1.68514	1.09596	16		1.66428	1.00996	11		1.74051	3.07425	5		1.25063	2.14717	6		1.3957	2.94565	2		1.14531	2.84758	6		1.17862	1.9635	7		1.24628	2.33987	16
1.72234	1.03331	16		1.72011	0.855704	4		1.35245	2.30378	6		1.26315	2.54156	2		1.68915	0.799968	11		1.6648	0.998964	20		1.7437	1.13687	7		1.2518	1.9707	6		1.4015	2.09342	8		1.14746	2.04512	22		1.18071	1.97759	16		1.24896	2.19967	1
1.72234	2.90206	3		1.72011	2.76018	6		1.51461	0.606268	9		1.31072	2.04256	4		1.68915	2.72966	8		1.67171	0.93376	13		1.75848	1.22712	1		1.2527	2.10006	1		1.42022	2.11411	6		1.15377	2.2169	12		1.18227	1.83547	22		1.25343	2.09269	15
1.7283	1.09896	7		1.72612	1.25912	3		1.51461	3.2868	5		1.37518	2.23798	4		1.69357	1.01263	6		1.6789	0.90094	5		1.75848	3.07283	3		1.2527	3.09179	3		1.43368	2.01853	9		1.15384	1.95587	16		1.18227	2.64886	4		1.25447	1.78473	4
1.7283	3.0141	1		1.73252	0.80138	13		1.51484	0.91236	17		1.37518	3.6501	1		1.69357	2.43728	3		1.69254	0.99664	2		1.78074	1.09814	6		1.26059	1.9703	9		1.5579	2.4421	4		1.1542	1.85484	12		1.18292	1.68544	24		1.25447	2.62402	2
1.73658	1.04653	4		1.73252	3.31415	3		1.51484	2.9604	6		1.47698	0.879828	3		1.70331	1.00709	7		1.7022	1.07666	3		1.79161	0.726112	7		1.27089	1.77772	7		1.5579	3.03946	1		1.15768	1.99071	25		1.1847	2.09916	1		1.25633	1.95832	7
1.74354	1.13909	15		1.74289	0.990104	18		1.51507	0.636684	29		1.47698	3.14778	1		1.70791	1.12208	5		1.71273	1.05586	3		1.79161	3.10352	7		1.29538	2.10149	18		1.55962	2.05694	1		1.15768	2.73597	1		1.18685	1.88356	16		1.2612	2.15312	18
1.75388	1.14665	9		1.75009	1.06048	5		1.51507	2.95024	15		1.58182	0.938716	19		1.7098	0.979892	16		1.71273	2.90018	1		1.79271	0.643628	5		1.30044	1.98584	13		1.55962	2.48938	2		1.15836	1.94245	6		1.18972	2.1505	16		1.26304	1.95104	10
1.75568	1.03636	11		1.75009	2.85315	3		1.63162	1.01207	33		1.58182	3.43549	5		1.71426	1.0106	19		1.72488	0.997988	7		1.79271	3.38718	3		1.30044	2.7321	2		1.56078	2.03831	3		1.16014	2.05363	17		1.19062	2.115	25		1.26461	1.95302	3
1.75628	1.10297	21		1.75342	1.02534	10		1.63162	2.59714	13		1.59534	0.870076	4		1.71426	2.6949	8		1.72674	0.881108	6		1.79356	1.229	8		1.30549	2.06606	3		1.5723	2.36794	1		1.1617	1.91631	13		1.19348	1.86884	8		1.26731	2.00694	7
1.75711	1.09638	6		1.75342	2.55704	4		1.63356	0.960348	14		1.59974	0.71732	4		1.7246	0.977408	7		1.72869	1.04922	10		1.79497	1.09401	5		1.30549	2.88752	3		1.5723	3.42121	1		1.16198	2.1264	16		1.19621	1.99363	17		1.26731	3.1989	2
1.76734	1.09511	10		1.75388	1.19587	14		1.63356	2.93603	3		1.59974	2.72017	3		1.7251	1.07368	7		1.72888	1.0517	17		1.79685	0.945328	38		1.30907	2.33951	8		1.59631	0.90396	7		1.16276	2.07133	11		1.19902	2.14461	10		1.26774	2.05358	19
1.7745	1.07187	8		1.76143	1.08048	14		1.6751	1.00901	30		1.61241	1.02856	14		1.7251	3.99259	1		1.72888	2.65568	4		1.79685	2.82387	13		1.34116	2.2997	7		1.59631	3.03148	6		1.16618	1.87264	20		1.20024	1.85589	11		1.26774	2.93468	2
1.79308	1.12814	3		1.76784	1.09634	10		1.6751	2.86084	5		1.62031	0.748668	7		1.73605	1.0388	11		1.76993	1.12633	15		1.8018	0.846652	6		1.34557	2.18632	7		1.69567	1.17677	16		1.16618	2.88398	3		1.20146	1.8566	11		1.27051	1.86645	10
1.80036	1.01996	5		1.76962	1.11867	5		1.70862	0.991172	13		1.62031	2.91992	2		1.75358	0.923164	9		1.77202	0.915948	12		1.8018	2.77508	2		1.34557	3.20524	1		1.70465	1.11114	10		1.16822	1.88707	6		1.2022	2.0279	6		1.27258	2.18382	5
1.8087	1.07476	8		1.76991	1.0523	16		1.70862	3.39582	3		1.64462	0.793164	10		1.75358	2.92413	3		1.77202	2.6155	3		1.80673	1.13737	7		1.34664	2.0486	9		1.70996	0.824364	3		1.16974	2.04426	10		1.20284	2.06677	27		1.27258	2.88667	1
1.81403	0.952872	2		1.77047	1.16292	15		1.72925	1.12427	14		1.64462	2.94311	1		1.75364	0.78772	8		1.7768	1.10059	4		1.80673	2.60328	5		1.3751	2.23125	9		1.70996	3.07951	3		1.17063	2.00423	17		1.20585	1.88796	9		1.27456	2.0566	24
1.81561	0.91286	13		1.78388	1.10366	5		1.72925	2.78624	10		1.64761	1.02725	9		1.75364	3.22941	2		1.7768	2.45104	4		1.81441	1.08964	5		1.3751	2.85033	1		1.7128	0.995888	11		1.17298	1.99121	6		1.2139	2.19722	17		1.27475	2.1671	7
1.82369	1.18644	8		1.78432	1.07725	5		1.73314	1.02757	9		1.65327	0.806528	7		1.76624	1.15222	5		1.77845	1.16734	21		1.81441	2.8839	5		1.40152	2.92071	3		1.7128	3.12205	4		1.17398	2.0789	4		1.2144	1.80225	9		1.27475	3.07885	1
1.82522	1.05934	5		1.78432	2.6451	1		1.73314	2.94259	2		1.6538	1.10738	9		1.76761	1.09115	1		1.77845	2.97176	1		1.81633	1.22857	15		1.53722	2.16188	10		1.73069	1.09515	1		1.17849	1.94633	13		1.21979	1.8541	30		1.2773	2.0937	6
1.82734	1.1083	5		1.78604	1.15043	16		1.7336	1.02864	6		1.6538	2.45694	5		1.77142	0.977716	12		1.78383	0.997748	10		1.83617	0.963576	6		1.53722	3.07682	7		1.73796	2.21826	25		1.17981	2.01244	11		1.22006	1.98125	24		1.2773	2.81584	1
1.83212	1.11981	17		1.78777	1.03818	4		1.7336	3.2527	7		1.6601	1.05364	11		1.77142	2.8814	12		1.78383	2.66933	4		1.83617	3.19419	9		1.54009	2.34238	10		1.73796	2.99544	3		1.18058	1.83421	28		1.22352	2.00368	7		1.28874	2.13087	9
1.83212	2.67724	5		1.7913	1.17061	18		1.73374	1.17285	23		1.67708	0.925088	17		1.77475	1.03126	9		1.78956	0.89708	6		1.84949	1.06078	10		1.56106	2.82779	4		1.76178	0.908152	4		1.18184	1.93966	10		1.22352	3.20608	1		1.28988	2.16813	35
1.84113	0.981788	6		1.80786	1.1893	10		1.73374	2.6234	10		1.67708	2.92494	6		1.77475	2.58738	5		1.78956	3.08108	5		1.86373	1.14511	6		1.58636	0.76374	5		1.76178	3.13514	3		1.18213	2.02298	11		1.22519	1.83821	35		1.29024	2.17084	7
1.84165	1.02702	11		1.80786	2.7783	7		1.7456	1.04914	2		1.69518	1.05318	9		1.78103	1.20574	4		1.7963	1.07503	10		1.86373	2.61409	4		1.61714	0.846516	7		1.76503	1.14048	10		1.18213	2.75706	1		1.22571	2.33056	6		1.29071	2.3236	8
1.84259	1.02206	7		1.8111	1.0218	4		1.76986	1.09092	8		1.69518	2.6931	5		1.78103	2.78956	4		1.80549	1.07935	15		1.86438	1.17772	31		1.61714	2.52278	3		1.76725	1.1039	9		1.18411	2.02818	4		1.23282	2.09747	16		1.29267	2.11433	11
1.84548	1.02033	7		1.8111	2.56719	1		1.77646	1.05824	16		1.70343	0.939316	22		1.78942	0.98536	7		1.80549	3.00192	10		1.86438	3.03245	2		1.65023	0.556228	8		1.77724	1.07024	18		1.1851	1.93432	27		1.23297	1.8657	13		1.30098	2.05831	8
1.84983	1.16456	4		1.81879	0.937772	4		1.77646	2.88872	12		1.70343	2.95044	6		1.79207	1.10898	14		1.8067	0.97554	5		1.87403	1.15068	14		1.65023	3.93846	3		1.77724	2.87772	7		1.1858	2.0164	7		1.23583	1.9568	19		1.30222	1.95005	14
1.85009	1.03242	2		1.82006	1.20796	11		1.77942	1.10125	19		1.7121	1.0639	11		1.79207	2.53475	6		1.8067	3.5955	3		1.87544	1.14983	5		1.6684	1.06174	7		1.7798	1.1546	6		1.18599	1.98892	30		1.23676	1.79245	10		1.30222	2.75944	1
1.85489	1.02796	7		1.82016	1.10179	6		1.77942	2.61254	21		1.7178	1.06981	5		1.79673	1.05586	8		1.81028	0.988436	7		1.87544	2.95354	2		1.6684	3.20642	6		1.7798	2.73658	1		1.1861	2.12154	5		1.23875	1.92895	11		1.3038	2.32564	10
1.8627	1.07426	6		1.82408	1.18839	1		1.78435	0.91428	14		1.73595	1.02009	7		1.79673	2.39953	6		1.81028	2.92302	11		1.88126	1.14335	6		1.68913	0.814316	9		1.78329	0.81884	5		1.18635	1.80395	9		1.23989	2.21791	31		1.3038	3.08846	2
1.8627	2.84595	4		1.82486	1.09415	26		1.81038	1.14169	4		1.74047	1.12927	4		1.81446	1.03884	11		1.81611	0.997408	8		1.88126	2.53691	2		1.68913	4.00832	1		1.7979	1.11818	4		1.18635	2.94726	1		1.24455	1.83736	21		1.30911	2.10938	19
1.8653	1.19612	14		1.82676	1.03009	37		1.81285	1.05412	13		1.74819	1.04378	3		1.81446	2.79167	3		1.81611	2.63	5		1.88239	1.1412	4		1.73897	1.14281	11		1.80306	0.976768	23		1.19227	1.93892	11		1.24492	2.16536	14		1.31616	2.02492	13
1.87311	1.05716	12		1.82676	3.1638	20		1.81319	1.12771	26		1.75344	1.0009	5		1.8222	1.13667	5		1.81843	0.995144	4		1.88239	2.76678	2		1.73897	2.7582	9		1.80306	2.84425	9		1.19227	2.64975	2		1.25752	1.90708	14		1.3333	2.04885	3
1.87311	2.66302	5		1.83237	1.09419	16		1.81319	3.02672	5		1.76424	1.149	8		1.8308	1.03602	5		1.81843	2.53567	6		1.88744	0.69628	5		1.74443	0.999404	6		1.80892	1.05007	8		1.19543	2.04624	11		1.25963	2.0433	11		1.33365	2.25325	6
1.87769	1.08504	10		1.83237	2.65905	12		1.81369	1.0744	5		1.76424	2.51908	4		1.83129	0.817132	9		1.82188	1.05437	28		1.88744	2.81781	6		1.74443	2.73563	6		1.80892	3.13254	3		1.19681	2.06198	12		1.26043	1.99723	11		1.33493	2.1371	9
1.87843	0.798944	8		1.83617	0.968164	16		1.81568	1.07324	14		1.77094	0.891604	3		1.83129	3.25808	7		1.82998	1.17296	9		1.89394	0.720524	16		1.75913	3.02582	5		1.82794	1.18913	18		1.19953	1.81438	11		1.26946	1.96729	20		1.33958	2.22272	10
1.87843	3.18904	8		1.83696	1.15288	1		1.81708	1.04303	11		1.77456	1.07005	12		1.83327	0.908968	7		1.83044	0.89756	12		1.89394	3.88044	4		1.76921	1.06008	12		1.82794	2.84562	14		1.20393	2.03044	9		1.2729	2.08968	29		1.3424	2.021	17
1.88427	0.78944	4		1.8435	1.13973	13		1.81708	2.7256	10		1.78982	1.02148	8		1.8396	1.12548	2		1.83231	0.85388	9		1.8941	1.24562	9		1.76921	2.85095	5		1.8323	0.930572	12		1.20393	2.7869	1		1.27368	2.19157	3		1.34424	2.10091	10
1.8896	1.09775	9		1.84471	1.15273	11		1.81719	1.20093	17		1.78982	2.39808	4		1.8396	3.06033	1		1.83231	2.51056	5		1.8941	3.40996	1		1.77543	0.821588	2		1.8323	3.54768	5		1.20468	2.16802	5		1.27368	2.90016	6		1.34822	1.97366	15
1.8896	2.91574	2		1.84471	2.52182	1		1.81719	2.4356	12		1.79192	0.907752	29		1.85006	0.907004	18		1.83868	0.902864	8		1.89663	1.0975	18		1.77543	3.43198	5		1.83815	1.0697	11		1.20468	3.77513	1		1.2762	2.15904	1		1.35076	2.20714	24
1.88992	1.04035	9		1.84596	0.994256	3		1.82371	1.00392	9		1.79192	3.15145	11		1.85025	1.01598	3		1.84012	1.17134	5		1.89663	3.11597	12		1.77772	1.27089	7		1.83815	2.87154	7		1.20765	2.09196	16		1.2762	2.81764	5		1.35171	2.30643	14
1.89101	1.09841	4		1.84596	3.11634	3		1.82975	1.13966	25		1.79514	0.715408	6		1.85248	1.08184	17		1.84096	0.95162	3		1.89966	0.768492	7		1.77772	2.52411	3		1.84933	1.06135	5		1.20771	2.07194	34		1.2792	2.08182	23		1.36527	2.27553	17
1.89646	1.16524	10		1.85368	1.07717	3		1.82975	2.73799	15		1.79514	3.68624	4		1.85248	3.3738	5		1.84534	1.1378	8		1.89966	3.0154	9		1.78584	0.94802	2		1.84933	3.14421	1		1.20874	2.06822	11		1.28075	2.03487	20		1.38576	2.10141	25
1.89681	1.00482	9		1.8625	1.08425	6		1.83051	1.01843	2		1.79844	1.05982	3		1.8545	0.97726	24		1.85905	0.829012	17		1.90671	2.88713	4		1.79226	0.9814	16		1.8512	0.933832	6		1.20893	2.34842	7		1.28463	2.04246	23		1.38975	2.23368	12
1.90708	1.18135	3		1.8625	3.02353	1		1.84046	1.07069	10		1.80092	0.998936	8		1.86309	1.15946	5		1.85905	3.18498	7		1.91153	0.864316	10		1.79226	3.1901	8		1.8512	3.07392	7		1.20893	3.04667	2		1.28463	2.7372	1		1.39453	2.34238	6
1.91561	0.948492	5		1.87222	1.0002	4		1.84046	3.21724	6		1.80328	0.921028	10		1.86309	2.65659	2		1.86623	1.20446	1		1.91153	3.20035	9		1.80112	1.00157	2		1.85861	1.0116	6		1.20928	1.93132	8		1.28627	2.05586	16		1.40886	2.24066	5
1.91993	1.14403	4		1.87774	0.974872	2		1.84048	0.987812	13		1.80328	2.58085	24		1.87054	1.13877	3		1.86702	1.2499	4		1.9116	0.935732	8		1.80112	2.89783	2		1.85861	3.06518	5		1.21022	1.95286	14		1.28627	2.71032	2		1.40886	2.69858	3
1.92016	0.80082	4		1.87774	2.92798	12		1.84048	2.6745	16		1.80351	0.81844	7		1.87249	1.17216	6		1.86702	3.05382	1		1.9116	3.22428	2		1.80652	1.06691	17		1.86144	3.12447	1		1.21206	2.0922	8		1.28834	2.09479	29		1.42775	2.11748	11
1.92016	2.87267	2		1.88482	0.9777	3		1.8471	1.12105	12		1.80351	2.97842	3		1.8725	1.14137	13		1.86849	1.19334	10		1.91828	1.1423	2		1.80652	3.01142	6		1.86246	0.963372	4		1.21576	2.00779	13		1.28879	1.9727	6		1.43082	2.02706	13
1.9207	1.16773	4		1.88685	0.935584	5		1.84984	1.08811	9		1.8049	1.06487	4		1.87375	1.12731	3		1.86875	1.0771	7		1.91828	2.79086	5		1.80718	0.768604	2		1.86246	2.98319	3		1.21584	2.27696	10		1.29418	1.96758	32		1.45608	2.09066	13
1.92152	0.834476	2		1.88685	2.80205	4		1.84984	2.67556	17		1.81019	0.812584	10		1.87683	0.997172	6		1.87219	1.17508	20		1.92276	1.11272	11		1.80718	2.81063	2		1.86545	0.934172	12		1.21932	2.24975	33		1.29535	1.84795	7		1.45608	3.11162	3
1.92189	1.00682	2		1.88695	1.09994	4		1.8542	1.09494	10		1.81019	3.26069	6		1.87683	3.3261	2		1.877	1.02903	25		1.92276	2.94699	6		1.80776	0.988848	6		1.86545	3.66149	1		1.22162	1.94134	8		1.29856	2.22837	15		1.49219	2.06462	20
1.92192	1.20328	5		1.88859	1.08812	3		1.8542	2.78031	5		1.81296	0.957664	3		1.87986	0.955128	3		1.87847	1.02235	2		1.92557	1.09364	15		1.80776	3.17148	2		1.8715	1.00118	16		1.22837	2.23944	10		1.29899	2.0278	26		1.57874	0.958724	6
1.92531	1.02624	14		1.89005	1.02819	11		1.8703	0.89698	24		1.81296	2.84104	3		1.88104	0.990376	4		1.87957	1.07754	6		1.92557	2.58357	15		1.81179	0.719372	2		1.8715	3.10952	5		1.23687	2.135	11		1.32449	1.88387	8		1.57874	2.87516	3
1.92531	2.98774	4		1.89097	0.888688	19		1.8703	3.3892	6		1.81791	1.03355	13		1.88299	0.715352	8		1.88407	1.08698	11		1.93243	0.976164	13		1.81179	3.01821	8		1.87351	1.23403	26		1.23687	3.02118	1		1.32449	2.72305	13		1.59374	0.695024	11
1.92572	1.1807	11		1.89143	1.01397	10		1.87149	1.10068	6		1.81791	2.72086	9		1.88299	2.8447	8		1.88618	1.18556	8		1.93243	2.72206	16		1.81586	1.09322	6		1.87351	2.81086	9		1.23873	1.88766	11		1.32684	2.08131	22		1.59374	2.95288	3
1.9265	0.691448	3		1.89143	3.02063	4		1.87577	0.735488	6		1.81875	1.13352	9		1.88542	1.12626	4		1.88719	0.880064	5		1.93282	1.11897	13		1.83764	1.08697	10		1.87816	0.716044	4		1.23873	2.76584	2		1.32961	2.10741	16		1.60314	0.913096	8
1.92668	1.05346	14		1.8922	1.05672	5		1.87577	3.28262	12		1.82186	1.11444	12		1.88546	1.15988	24		1.88842	1.06551	6		1.93337	1.21757	10		1.83764	2.86004	11		1.87816	2.9731	6		1.24208	2.00345	11		1.32961	2.85016	2		1.60314	3.00544	2
1.92933	1.12395	7		1.89814	1.13097	7		1.87723	0.833488	18		1.82186	2.84293	5		1.88546	3.1297	11		1.88842	3.08812	8		1.93337	2.78312	12		1.84414	2.91447	1		1.88011	1.16289	5		1.24208	1.90921	13		1.33306	2.0593	22		1.6714	0.898564	15
1.92933	2.84579	9		1.90273	1.10776	7		1.87723	3.01082	9		1.82845	1.09343	5		1.8938	0.993892	7		1.89074	1.05415	23		1.93407	0.943792	3		1.84512	1.12332	10		1.88344	1.19454	12		1.24444	2.17097	3		1.33966	2.09393	24		1.6714	2.93998	6
1.93016	0.711952	6		1.9037	1.01626	1		1.88036	1.22207	9		1.82913	1.02951	2		1.8938	2.98889	8		1.89074	2.85226	10		1.93407	2.6836	2		1.8465	0.9841	11		1.88344	2.79855	7		1.24473	1.95234	8		1.34801	1.93804	6		1.71265	1.21724	16
1.93066	1.06276	5		1.90451	0.957904	3		1.88036	3.07292	5		1.83195	1.0326	9		1.90116	0.904284	4		1.891	0.939612	6		1.9352	1.06908	5		1.84895	1.22816	8		1.88874	1.07288	10		1.2449	2.10938	16		1.34801	2.42401	1		1.71265	2.79161	6
1.93066	3.16442	3		1.90451	3.33024	1		1.88171	0.974488	4		1.83209	0.998052	7		1.90116	2.80856	1		1.891	2.84846	3		1.94248	1.09959	13		1.85409	0.859852	8		1.88874	3.76962	3		1.24585	2.15908	2		1.34874	2.40545	14		1.73537	1.0323	19
1.93443	1.05696	1		1.90607	1.06364	4		1.88171	2.56038	3		1.83209	2.966	2		1.904	0.945936	4		1.89563	1.06214	13		1.94248	3.01793	4		1.85409	2.8551	6		1.88886	1.1137	4		1.24723	2.35634	10		1.3514	2.22639	7		1.73537	2.89811	9
1.93443	2.83239	1		1.90834	1.15163	21		1.88652	1.15123	17		1.83294	1.03266	14		1.90739	1.0506	6		1.89568	0.93798	7		1.94376	0.874252	5		1.85456	0.833096	6		1.88886	2.84531	6		1.24723	3.03857	1		1.3514	3.10358	5		1.76046	1.22182	11
1.93641	1.14699	16		1.91127	1.12846	5		1.88652	2.68398	6		1.83294	2.87742	3		1.91082	1.274	6		1.89568	2.88742	4		1.94376	2.91016	1		1.85456	2.98381	4		1.89349	3.03545	4		1.25117	1.9717	24		1.37352	2.21925	23		1.78473	1.25447	3
1.93641	2.69023	8		1.91194	1.15235	5		1.8908	1.03178	8		1.83308	0.952864	4		1.91125	1.07214	3		1.89825	1.08979	11		1.94504	1.11907	6		1.8574	1.18962	11		1.8955	0.906352	6		1.25156	1.99064	14		1.41656	2.1131	21		1.78473	2.62402	3
1.93801	1.13711	6		1.9128	1.19014	16		1.89271	0.729336	6		1.83308	3.01791	6		1.91323	0.906956	13		1.89898	1.18443	33		1.94903	1.12152	20		1.8574	2.97525	2		1.8955	3.00524	7		1.2524	1.83573	21		1.4332	2.03232	8		1.78641	1.16838	25
1.94266	0.996576	23		1.91487	1.25121	16		1.89287	1.1043	12		1.83844	0.97892	13		1.91323	2.87068	10		1.89898	2.67467	13		1.94903	2.67134	3		1.85763	1.06136	8		1.89759	1.23346	1		1.25464	2.0482	14		1.4332	3.15096	1		1.78641	3.03884	3
1.94266	2.75839	6		1.91487	2.69336	4		1.89471	1.19742	18		1.83844	2.7791	4		1.91387	0.844312	8		1.9004	0.995628	12		1.95022	1.21566	7		1.85763	2.95138	6		1.906	0.774416	3		1.25587	2.03351	8		1.52672	1.00857	15		1.78658	0.96204	7
1.94625	1.08719	16		1.92878	1.10947	3		1.89471	2.88596	4		1.83915	1.10558	7		1.91387	3.07776	2		1.9004	3.07106	8		1.95906	0.979556	12		1.85974	0.997604	9		1.91094	0.974284	10		1.25802	2.29512	6		1.52672	2.73292	4		1.78658	2.8085	4
1.94846	1.14443	1		1.92878	2.93783	2		1.89663	0.968764	10		1.84079	3.0591	4		1.92269	0.869228	7		1.90514	0.910056	4		1.95906	3.36532	4		1.85974	3.03668	4		1.91094	3.11471	8		1.25802	2.03746	23		1.68544	1.18292	23		1.79678	1.19231	13
1.95157	0.870344	6		1.92945	1.00805	5		1.89663	3.49944	3		1.84162	1.17601	6		1.92376	0.97842	13		1.90581	1.14763	10		1.97039	1.31937	14		1.87198	1.19574	8		1.91984	1.29383	25		1.26669	1.77802	17		1.68544	2.68304	16		1.79678	2.49463	5
1.9521	1.1649	7		1.93046	1.18076	6		1.90373	0.98822	4		1.84755	1.24376	4		1.92376	2.74573	15		1.91059	1.10842	5		1.97039	3.02385	1		1.87198	3.41235	3		1.91984	2.86396	2		1.28134	2.09636	7		1.68635	0.683124	17		1.80506	1.17637	13
1.9521	2.93983	4		1.93046	2.68958	4		1.90373	2.29654	3		1.85183	1.01843	6		1.92626	1.14301	8		1.91059	3.06596	2		1.97378	1.22118	7		1.87894	1.14361	28		1.9232	0.84132	2		1.28659	1.91688	7		1.68635	3.39806	4		1.80506	3.03908	5
1.95803	1.24543	7		1.93325	1.14184	8		1.91218	1.16108	8		1.85183	2.96158	1		1.92626	3.14802	1		1.91273	0.827452	4		1.97378	2.87581	3		1.87894	2.94481	11		1.92571	1.08891	4		1.29113	2.8257	3		1.69646	0.914768	19		1.80624	1.195	5
1.96126	0.57696	4		1.93464	1.14933	6		1.91397	0.973544	7		1.85436	0.817836	8		1.92935	0.7917	2		1.91273	2.74763	4		1.97581	1.04999	3		1.88241	1.0727	5		1.92571	3.09198	4		1.296	2.18287	6		1.69646	2.81832	14		1.80624	2.80246	2
1.96274	1.05075	12		1.94081	1.01893	1		1.91397	2.99251	5		1.85436	3.72962	7		1.9335	0.999748	6		1.92953	1.17864	25		1.97581	2.66544	4		1.88241	3.15639	2		1.9258	1.01564	11		1.29728	1.99312	14		1.70492	2.87252	1		1.82122	1.11313	4
1.96362	1.10471	10		1.94108	1.12564	3		1.91527	1.03095	9		1.85705	0.894584	24		1.9335	2.88419	2		1.93317	1.04803	7		1.97694	1.09446	3		1.88808	1.04583	12		1.9258	3.20299	9		1.29826	3.04417	4		1.7341	1.08553	23		1.83509	0.8636	13
1.96482	1.24383	3		1.94252	1.19878	2		1.91527	2.86446	1		1.85705	3.48246	11		1.9335	0.958936	7		1.93317	2.60528	1		1.97694	2.9025	3		1.88808	3.94404	13		1.93079	1.04354	4		1.31013	2.17508	16		1.7341	3.20246	3		1.83509	3.07693	2
1.96537	1.01179	7		1.94382	1.12126	16		1.91632	1.03732	13		1.8616	1.08648	21		1.9335	3.45354	2		1.93448	1.04802	5		1.97736	1.11299	5		1.89054	0.97978	4		1.93342	1.22732	16		1.31592	2.16984	18		1.73429	1.114	9		1.83935	3.16793	9
1.9664	1.19655	5		1.94382	2.97285	1		1.91632	3.39892	2		1.8616	2.8015	10		1.93592	0.923596	12		1.94009	1.00154	6		1.97736	3.57395	6		1.89054	3.15671	3		1.93342	2.60112	15		1.32055	2.39258	17		1.75362	0.989488	10		1.84216	1.0007	12
1.97084	0.942916	16		1.94419	1.12112	6		1.91635	1.20186	11		1.87106	1.13846	4		1.93592	3.0629	6		1.94009	2.8195	6		1.97972	1.0187	9		1.90198	1.12967	9		1.94195	1.12901	4		1.3246	2.0935	21		1.75462	1.12694	9		1.8436	1.09043	1
1.97084	3.08652	13		1.94432	1.11447	7		1.91635	2.67288	6		1.87311	1.01123	7		1.93649	1.0421	9		1.94418	0.927172	7		1.97972	2.55559	10		1.90198	2.93419	7		1.94195	3.38485	2		1.3249	2.09234	12		1.75462	2.55628	2		1.8499	1.05781	16
1.97283	1.17856	4		1.94516	0.69474	1		1.91643	1.13741	7		1.87311	2.85185	5		1.93649	3.0575	4		1.94482	0.906368	15		1.98226	1.20804	12		1.90216	0.98308	5		1.94233	1.01508	7		1.3249	3.13111	1		1.78828	0.965152	6		1.8499	3.12083	3
1.9862	1.04467	2		1.94516	2.77179	4		1.91697	0.832264	3		1.87999	0.938968	18		1.94351	0.768388	7		1.94684	1.0722	10		1.98226	3.71518	1		1.90216	2.54178	16		1.94233	3.04325	6		1.32666	2.10805	27		1.78828	2.91748	3		1.8647	1.0724	6
1.9862	2.85507	1		1.9506	1.03294	5		1.91697	2.79497	15		1.87999	3.17767	2		1.94351	2.77733	4		1.94684	3.02608	5		1.98274	1.3616	13		1.909	1.16574	3		1.95248	1.19914	3		1.32666	2.90659	2		1.789	1.03294	6		1.86645	1.27051	11
1.98629	1.04236	2		1.9506	2.89135	2		1.92579	1.22985	18		1.88849	1.16418	10		1.94394	1.14815	4		1.95384	0.78196	4		1.98274	2.69199	3		1.91304	0.948632	12		1.95652	1.24692	9		1.33326	2.02015	24		1.789	2.87409	8		1.86645	2.91839	4
1.98692	1.06131	41		1.95706	0.811812	10		1.92579	2.64569	15		1.90078	1.1406	7		1.94711	1.04216	15		1.95384	2.84752	9		1.98518	0.95272	5		1.91304	2.77931	4		1.95702	1.01728	6		1.35557	2.01811	23		1.79245	1.23676	11		1.86657	1.04453	4
1.98692	3.17338	14		1.95706	3.68734	2		1.92617	0.804408	11		1.90316	1.14471	10		1.94711	2.90152	5		1.95715	1.09993	16		1.98518	3.5818	1		1.91823	0.82936	6		1.95815	1.20151	8		1.41923	1.97476	6		1.80195	1.12084	13		1.86657	3.02584	7
1.98779	0.992648	5		1.9624	1.08645	8		1.92617	3.01427	8		1.9055	1.08303	2		1.95107	1.11902	5		1.96393	0.907996	2		1.99041	0.889556	9		1.91823	3.15506	3		1.9688	1.20953	4		1.50902	2.03393	17		1.80195	2.51205	3		1.86881	1.16894	6
1.98879	1.12128	1		1.9624	2.79211	4		1.93443	1.00914	11		1.91086	1.00375	11		1.9512	0.783952	1		1.96393	3.12666	2		1.99041	3.043	5		1.92548	1.0109	7		1.9688	2.637	10		1.71134	0.969432	10		1.80225	1.2144	10		1.86881	3.22199	6
1.99197	1.18184	3		1.9653	0.863908	10		1.93443	3.34514	1		1.91086	2.74596	1		1.95136	1.04301	5		1.96443	0.975588	8		1.99316	1.27594	9		1.92548	3.38024	9		1.9712	0.829152	7		1.71134	2.99343	2		1.80243	1.10982	6		1.87286	1.15797	5
1.99229	1.1107	9		1.9692	1.0883	7		1.9359	0.81048	17		1.91204	1.19025	15		1.95136	2.5423	1		1.96443	2.72871	5		1.99316	2.8341	3		1.92559	0.920192	5		1.9712	2.80231	14		1.71906	1.07824	11		1.80358	0.991128	7		1.87286	2.76628	4
1.99318	1.19205	6		1.97149	0.776472	3		1.9359	2.93944	9		1.91689	0.87016	6		1.95149	1.02108	4		1.97018	0.936056	4		1.998	0.90926	12		1.92559	3.16567	3		1.97341	1.2649	9		1.71906	2.70369	5		1.80358	3.13587	6		1.87913	1.04697	10
1.99318	2.88584	3		1.97196	0.967612	4		1.93756	0.764404	2		1.91689	3.10215	6		1.95149	2.62197	2		1.97028	1.24199	9		1.998	2.95024	5		1.93022	3.16242	3		1.97341	2.87296	3		1.72751	0.926232	12		1.80398	1.081	13		1.88224	0.962532	10
1.99788	0.736664	2		1.97512	1.16679	4		1.93944	1.06024	4		1.92093	0.910512	7		1.9522	1.02965	21		1.97028	2.89894	3		1.99953	0.988284	8		1.93332	1.00381	8		1.97783	1.17184	12		1.72751	3.0178	8		1.80694	1.1518	23		1.88224	3.03935	12
2.00567	1.09562	17		1.97833	1.01826	1		1.93944	2.7912	6		1.92256	0.949772	5		1.9522	3.66444	6		1.97166	1.18115	9		1.99953	3.30335	5		1.9391	1.01233	4		1.98113	1.05805	10		1.75141	0.894424	19		1.80769	1.10658	6		1.88415	1.19247	14
2.00567	2.91042	3		1.97881	0.897616	10		1.9399	0.992232	10		1.92256	2.53366	6		1.95285	1.09752	12		1.97325	1.18969	8		2.00045	0.99076	6		1.9391	2.87931	2		1.98113	3.14029	6		1.75141	3.01314	4		1.80833	1.09953	8		1.88415	3.07686	7
2.00667	1.20359	1		1.97921	0.981536	7		1.9399	2.7386	7		1.92528	1.06809	6		1.95285	3.03028	1		1.97325	3.41083	1		2.0034	1.20698	10		1.95976	0.88766	4		1.98421	3.11004	1		1.77249	0.905584	16		1.82486	1.09835	15		1.88778	0.915584	4
2.00876	1.29038	23		1.97921	3.20264	3		1.94213	1.10338	7		1.93184	0.922212	2		1.95699	1.07282	5		1.97446	1.13262	5		2.0034	3.20394	4		1.95976	3.02252	2		1.9856	1.08786	10		1.77249	2.9538	9		1.82486	3.13068	6		1.89041	0.94348	12
2.01048	1.16638	8		1.98093	1.02112	2		1.9451	1.10952	13		1.93184	2.76998	1		1.95699	2.85067	1		1.97564	1.0154	11		2.00348	1.14375	17		1.96027	1.12801	9		1.9856	2.88819	11		1.77802	1.26669	18		1.82756	1.11537	18		1.89041	2.83272	5
2.01048	3.15597	3		1.98123	1.02788	3		1.9451	2.7835	12		1.9338	1.22256	7		1.95832	1.19895	25		1.97564	2.79791	6		2.00348	3.43312	1		1.96027	3.29344	4		1.99042	1.03551	7		1.77802	3.70583	4		1.82863	0.794456	22		1.89172	0.980864	4
2.01271	0.947932	5		1.98423	1.22544	20		1.946	1.11349	7		1.9421	0.8374	11		1.95832	2.82893	7		1.976	1.11296	6		2.00609	1.14878	30		1.9626	1.06802	6		1.99042	3.45425	1		1.80395	1.18635	8		1.82863	3.22876	6		1.89995	1.02375	9
2.01271	2.63282	3		1.98423	2.87233	6		1.946	2.55196	11		1.9421	3.00686	8		1.96075	0.810176	5		1.9762	1.2121	6		2.00609	2.98939	10		1.96582	0.986052	7		1.99281	1.12554	15		1.80395	2.94726	4		1.82902	0.95046	13		1.9008	0.965972	10
2.01287	1.09719	9		1.98477	1.20579	3		1.9464	1.12708	6		1.944	1.13577	9		1.96086	0.932816	8		1.97658	0.823528	3		2.00769	1.39392	20		1.9703	1.26059	9		1.99281	2.92436	6		1.80845	0.76898	20		1.82902	2.77332	15		1.9008	3.29171	2
2.01287	3.12173	2		1.98521	0.94444	9		1.9464	2.43058	4		1.944	2.79643	4		1.96086	2.85744	3		1.98065	1.18032	10		2.00769	3.58794	3		1.9707	1.2518	7		1.99624	1.03518	2		1.80845	3.15684	12		1.83547	1.18227	22		1.90304	1.07368	18
2.01328	1.03563	3		1.99317	1.1936	2		1.94889	1.09809	29		1.94418	1.0101	11		1.96192	1.20279	4		1.9815	0.842796	5		2.00844	1.03483	5		1.9707	2.89	3		1.99776	1.00623	5		1.81326	1.11184	27		1.83547	2.64886	5		1.90304	2.70162	6
2.01328	3.05046	2		1.9947	1.14767	4		1.94889	3.59694	10		1.94418	3.05592	7		1.96374	1.00194	1		1.98248	1.1354	4		2.00844	3.58116	2		1.97403	1.05684	12		2.00089	1.12259	5		1.81438	1.19953	10		1.83736	1.24455	21		1.90831	1.17085	16
2.01429	1.08655	10		1.99564	1.19541	15		1.95048	1.04376	6		1.9445	1.07823	15		1.96479	1.1058	22		1.98309	1.0603	4		2.00876	1.16407	5		1.97403	3.16228	6		2.00089	3.28717	9		1.81438	2.90987	2		1.83821	1.22519	35		1.90831	2.85403	11
2.01732	0.877396	2		1.99564	3.18988	8		1.95048	3.04365	8		1.94582	1.01034	9		1.96918	0.785116	2		1.98959	0.999896	4		2.01057	1.34224	23		1.97941	0.942788	1		2.0026	1.16947	3		1.83108	1.14019	7		1.83893	0.902968	14		1.91272	0.969364	5
2.02446	1.0286	18		2.00186	1.07068	19		1.95052	0.96966	11		1.94594	1.16399	8		1.96918	3.19588	1		1.98959	2.90727	2		2.01057	3.78333	2		1.98284	1.05574	15		2.0026	3.06598	3		1.83108	3.02134	3		1.83893	3.12236	9		1.91409	0.865924	4
2.02446	2.97836	1		2.00186	2.97829	20		1.95052	2.80615	7		1.94803	1.18146	33		1.97896	1.08182	21		1.9912	1.0252	26		2.01721	0.913108	7		1.98284	3.09817	3		2.00297	2.7233	1		1.83421	1.18058	29		1.84465	0.790604	21		1.91409	3.06478	3
2.02514	1.0873	1		2.00259	1.03691	11		1.95201	1.16718	17		1.94803	2.7408	15		1.984	1.16341	17		1.9912	2.97076	1		2.01795	1.25957	6		1.98328	1.22869	3		2.00852	1.19573	3		1.83421	2.78215	11		1.84465	2.74858	9		1.92574	0.72364	9
2.02899	0.78062	2		2.00389	1.18615	10		1.95201	2.68381	7		1.9508	0.980796	2		1.98595	1.08946	1		1.9945	1.11611	1		2.01795	2.61242	1		1.98328	3.44289	3		2.01355	0.976804	9		1.83573	1.2524	22		1.84795	1.29535	8		1.92574	3.50851	4
2.02994	1.2123	22		2.00433	1.06674	5		1.9527	0.85736	8		1.95151	1.23221	5		1.99006	1.06292	5		1.9953	0.918316	8		2.01988	1.2806	14		1.98371	1.04631	10		2.01355	3.53295	3		1.83573	2.81227	11		1.84795	2.52981	10		1.92574	1.13524	5
2.03058	1.12644	17		2.00856	1.16312	7		1.95563	1.01719	19		1.95314	0.962868	3		1.99522	0.940644	5		1.99685	0.950956	4		2.01988	2.80172	1		1.98406	1.03906	8		2.01853	1.43368	10		1.8402	1.09174	9		1.8525	1.07385	5		1.92899	3.30274	7
2.03058	3.24304	3		2.00856	3.31563	3		1.95974	1.07136	9		1.95714	1.10273	10		1.99522	3.30393	4		1.99685	3.00079	2		2.02	1.03296	3		1.98406	3.23973	2		2.01853	3.56784	2		1.8402	3.06909	2		1.85339	1.15671	18		1.93001	1.08426	12
2.03433	1.04871	2		2.00945	1.19848	5		1.96109	0.974164	13		1.95714	3.37268	5		1.99909	1.06877	12		1.99741	0.997776	2		2.02	2.9377	4		1.98511	1.11789	8		2.02126	1.19972	21		1.84024	0.99806	4		1.8541	1.21979	30		1.93001	3.50373	5
2.03433	2.8235	3		2.01346	1.03366	18		1.96109	3.05984	5		1.95777	1.18778	14		1.99909	2.56418	3		1.99954	1.16846	6		2.02164	0.951308	8		1.98511	2.97572	3		2.02126	3.57906	10		1.84024	3.3114	2		1.8541	2.83137	12		1.93541	1.14971	10
2.03855	0.994376	5		2.01346	3.02465	7		1.96534	0.675916	3		1.95777	3.13562	5		2.00322	1.003	5		2.00301	1.00981	13		2.02164	4.05356	1		1.98525	1.04848	7		2.02226	1.30592	13		1.84944	0.88604	15		1.85589	1.20024	11		1.93541	2.56856	11
2.03855	3.53264	2		2.01472	1.20714	8		1.96534	2.472	2		1.95787	0.923668	16		2.00322	2.6331	5		2.00301	2.67848	8		2.02223	1.31164	14		1.98525	2.8309	4		2.02226	2.86781	6		1.84944	2.78297	4		1.8566	1.20146	11		1.93686	1.04862	12
2.042	1.04795	1		2.0155	0.978296	4		1.96939	0.941756	1		1.95787	3.29463	1		2.00584	1.11692	3		2.00336	1.05732	6		2.02223	2.81167	1		1.98584	1.30044	16		2.02317	1.03051	2		1.85154	1.02838	6		1.8566	2.61228	4		1.93686	3.20888	3
2.04232	1.06873	3		2.01601	0.970144	6		1.97214	0.896364	3		1.95871	0.868364	4		2.00584	3.11219	1		2.00372	0.900888	8		2.0251	1.15233	35		1.98584	2.7321	5		2.02317	2.77234	5		1.85218	1.07033	14		1.85786	0.982176	10		1.93706	1.15042	2
2.04232	2.8655	3		2.01722	1.1267	1		1.97305	1.25328	24		1.95956	1.12117	3		2.00898	0.888008	7		2.00458	0.954108	8		2.0251	2.8619	14		1.98917	1.24211	18		2.02415	1.09344	3		1.85218	3.3358	8		1.85786	2.32953	6		1.93706	3.02	8
2.04322	0.566644	4		2.03164	0.91748	12		1.97305	2.84553	5		1.95956	2.74897	2		2.01056	1.04796	3		2.00458	3.20193	4		2.02894	1.02492	1		1.98917	3.32037	2		2.02465	1.00854	1		1.85244	1.09738	12		1.8657	1.23297	10		1.93867	1.04739	3
2.05151	1.12236	2		2.03205	0.961644	31		1.97806	1.21596	12		1.96484	1.10605	4		2.01117	0.930248	5		2.00614	1.09694	1		2.04198	1.11283	33		1.9941	1.21278	4		2.02478	0.962844	3		1.85244	3.10465	4		1.8657	2.7235	6		1.93867	2.93834	9
2.05168	1.06965	5		2.03205	3.81856	1		1.97806	2.8474	7		1.96484	2.88304	1		2.015	1.17952	3		2.00764	1.18459	8		2.04198	3.10887	10		1.9941	2.76107	6		2.02478	2.59704	1		1.85484	1.1542	13		1.86862	0.839736	15		1.94523	1.08063	9
2.05378	0.851512	21		2.03811	0.884516	7		1.97906	0.639896	2		1.96681	0.813108	2		2.01709	1.0861	26		2.00914	0.960568	3		2.04276	1.02495	3		1.99492	0.867392	8		2.025	1.31654	8		1.85484	2.855	4		1.86862	3.60623	4		1.94845	1.13546	4
2.05677	1.01062	11		2.03811	3.19842	7		1.97906	2.56012	5		1.96681	2.9151	3		2.01709	2.95524	16		2.00914	2.54895	4		2.04372	1.20578	20		1.99492	3.10362	8		2.025	3.11208	4		1.85658	1.00634	1		1.86884	1.19348	7		1.95005	1.30222	13
2.06037	0.885056	3		2.04016	1.08544	15		1.97917	1.13194	5		1.96859	1.16729	4		2.01712	0.893332	4		2.00938	1.07135	3		2.04372	3.11286	5		1.9987	0.941116	2		2.02748	1.16327	19		1.86113	1.00987	8		1.87142	1.09366	27		1.95005	2.75944	2
2.06271	1.11311	20		2.04016	2.73749	2		1.97929	1.16408	20		1.96859	3.13348	2		2.02073	1.01585	7		2.01085	1.04851	8		2.04762	1.26511	20		2.00117	0.896248	11		2.02748	2.91428	13		1.86113	2.9719	5		1.87142	2.63238	6		1.95104	1.26304	10
2.0725	0.896284	9		2.04639	1.03177	4		1.97929	2.77601	6		1.96992	1.08064	7		2.02206	1.08459	3		2.01263	0.954732	6		2.04894	1.1532	1		2.00117	2.9211	9		2.02896	0.932736	5		1.86329	1.03047	11		1.87172	0.869444	5		1.9514	1.10973	7
2.0725	2.76578	10		2.04939	1.09794	2		1.97974	1.02927	11		1.9705	1.08882	4		2.02264	1.19608	8		2.01263	2.81423	11		2.04898	1.22894	3		2.00128	1.17054	4		2.02896	2.87815	6		1.86329	2.7468	6		1.87172	2.83375	8		1.95222	1.08521	4
2.08411	1.02348	2		2.04972	0.953252	6		1.98155	0.954344	17		1.97058	0.93142	7		2.02449	0.997484	9		2.01502	1.08258	5		2.05471	1.00012	4		2.00215	1.19919	13		2.03305	0.901356	3		1.86858	1.14159	18		1.87541	1.17548	10		1.95302	1.26461	3
2.08411	3.13324	2		2.05058	0.961832	4		1.98155	2.92225	5		1.97182	1.14798	3		2.02449	3.21039	10		2.01696	1.1284	19		2.05975	1.14648	12		2.00215	2.81246	5		2.03401	0.945928	6		1.86858	3.14239	7		1.87541	3.27279	3		1.95486	1.17428	4
2.08981	0.687264	2		2.05254	0.805584	6		1.98236	1.05508	16		1.97339	0.983112	8		2.02778	0.651596	5		2.01696	2.82601	22		2.05975	2.97831	8		2.0022	0.763148	5		2.03503	1.32982	4		1.86903	0.929508	10		1.88356	1.18685	16		1.95486	2.86004	9
2.09042	1.12002	7		2.05254	3.63106	7		1.98236	2.94994	18		1.97819	0.9725	4		2.02962	1.10178	9		2.02188	0.846396	2		2.0604	1.28672	4		2.0022	3.2438	14		2.03666	1.12234	12		1.86903	3.67494	6		1.88387	1.32449	12		1.95631	1.13279	3
2.09042	3.10694	3		2.05418	1.16621	12		1.98342	1.11242	6		1.98384	1.10792	11		2.03027	1.18979	6		2.02188	2.83448	4		2.06469	1.06589	5		2.00594	1.06475	9		2.03666	2.79091	10		1.87208	1.06099	12		1.88387	2.72305	2		1.95667	1.02502	3
2.10208	1.12866	14		2.05418	2.90501	4		1.98929	0.9302	5		1.98384	3.18636	1		2.03064	1.08139	8		2.02752	0.87446	13		2.06469	2.801	8		2.00594	2.79786	3		2.03831	1.56078	3		1.87264	1.16618	17		1.88583	0.731576	20		1.95667	3.51106	4
2.10999	1.03908	5		2.06081	1.20804	7		1.98989	1.08902	6		1.98579	1.12658	5		2.03144	1.0821	8		2.02889	1.05285	5		2.06934	1.34809	14		2.00776	0.808484	2		2.03997	0.954492	13		1.87264	2.88398	5		1.88583	3.2339	22		1.9575	1.11494	4
2.11842	1.14031	3		2.06146	0.97674	8		1.99077	0.743908	2		1.98667	1.0183	5		2.03144	3.32625	4		2.02896	1.08592	3		2.06934	2.72343	11		2.00776	3.15996	11		2.03997	3.61031	5		1.8793	1.05776	7		1.88796	1.20585	9		1.95832	1.25633	8
2.12838	1.2398	16		2.0647	1.16865	6		1.99077	2.68226	3		1.98667	3.00768	4		2.03702	1.15231	9		2.02932	0.836528	6		2.07072	0.895968	5		2.00946	0.944752	7		2.04079	1.26498	7		1.88111	3.04417	6		1.88796	2.74621	15		1.95832	2.79531	5
2.13017	1.10879	6		2.07351	1.08062	5		1.991	1.08731	4		1.987	0.982492	5		2.03936	0.932776	4		2.02932	2.85957	7		2.07072	2.85222	5		2.00946	2.87553	4		2.04079	2.77183	3		1.88545	1.10803	29		1.88937	1.05367	13		1.96387	1.17552	13
2.13089	0.874712	5		2.07936	1.10238	8		1.99108	1.16342	21		1.98896	1.03738	9		2.03936	3.18958	7		2.03182	1.12477	5		2.07192	2.78049	4		2.00972	0.798552	2		2.0425	1.28288	10		1.88545	2.86426	24		1.88937	2.83373	7		1.96387	2.96542	3
2.13089	3.21901	1		2.07983	1.0461	14		1.99108	2.89255	7		1.98982	0.99666	5		2.04108	1.02118	6		2.04801	0.798648	5		2.07254	0.924024	13		2.00972	3.23945	4		2.0425	2.97188	6		1.88548	1.04905	8		1.88985	0.685716	7		1.96646	1.00033	5
2.14409	1.00982	6		2.0819	0.970668	2		1.99308	1.10064	3		1.99034	0.879164	6		2.04108	2.96784	1		2.04801	2.95513	1		2.07254	3.21584	5		2.01645	1.16311	14		2.04799	0.949768	2		1.88707	1.16822	7		1.88985	2.69938	1		1.96646	3.56458	1
2.1454	0.945192	3		2.08212	1.13556	9		1.99308	2.85178	7		1.99034	3.02427	4		2.04163	1.00536	16		2.04875	1.04813	6		2.07269	1.17312	9		2.01645	3.04412	7		2.04799	2.64864	7		1.88715	0.809944	20		1.89021	0.996828	8		1.96877	1.14433	3
2.14616	0.895056	6		2.08748	0.91352	1		1.99381	1.00744	7		1.99177	1.17092	3		2.04163	2.93087	7		2.04875	3.03486	2		2.07269	3.03029	7		2.01681	1.01126	10		2.0518	1.22408	6		1.88715	2.81764	13		1.89121	1.0712	24		1.96877	3.45917	1
2.15274	1.1708	2		2.0879	1.06306	2		1.99381	2.62057	5		1.99225	0.856088	4		2.0435	1.11909	1		2.05638	1.08951	3		2.07312	1.13079	23		2.01681	3.18532	9		2.0518	3.00241	3		1.88721	1.04613	8		1.89121	2.76199	21		1.97079	1.07019	16
2.15387	0.935728	2		2.09358	1.23567	11		1.99404	1.04801	8		1.99664	1.213	3		2.04417	0.91856	2		2.06175	1.0709	3		2.07312	3.67948	3		2.0171	1.12432	4		2.05383	0.909092	5		1.88766	1.23873	11		1.89469	1.07005	9		1.97079	2.84657	11
2.15907	1.03542	3		2.09415	0.994752	8		1.99423	1.16379	15		1.99846	1.04024	6		2.04417	2.93556	1		2.06534	1.04022	6		2.07423	1.15326	11		2.02012	1.16907	9		2.05435	1.23358	10		1.88766	2.76584	13		1.89469	3.17295	8		1.97366	1.34822	11
2.16611	1.03754	11		2.0996	0.780876	2		1.99423	2.74042	6		1.99848	1.25657	6		2.04699	1.15112	12		2.06912	0.956168	4		2.07423	3.3728	7		2.02012	2.87992	3		2.05435	3.11097	6		1.89184	0.866036	4		1.89898	1.10301	16		1.97366	2.87195	8
2.17135	1.02345	9		2.10269	1.1352	3		1.99563	1.18196	33		1.99848	2.84348	4		2.05039	1.15335	4		2.07326	0.981448	5		2.07602	0.566272	3		2.02309	1.1217	8		2.05694	1.55962	1		1.89333	0.912108	4		1.89898	2.87399	10		1.98117	0.990876	8
2.17571	1.00488	11		2.10662	0.935136	2		2.00096	1.07721	6		1.99971	0.891788	6		2.05039	2.67394	1		2.07936	0.832984	4		2.07602	3.74105	3		2.02309	3.13889	4		2.05785	0.844308	2		1.90046	0.950112	9		1.90708	1.25752	15		1.98117	3.12365	20
2.18072	0.980692	4		2.11002	0.779776	3		2.00368	1.15784	5		1.99971	3.39793	2		2.06744	0.959872	7		2.08071	1.0347	4		2.08208	0.946984	4		2.0257	0.934308	5		2.05785	3.07022	5		1.90046	3.02121	6		1.90763	0.860304	3		1.989	1.1306	13
2.18281	1.16729	6		2.11292	0.637612	4		2.00935	1.23965	15		2.0017	0.991904	6		2.08074	1.11804	3		2.08071	3.1191	8		2.0836	1.10319	6		2.0257	2.97493	5		2.06012	1.10035	10		1.90921	1.24208	13		1.90763	3.06786	2		1.989	3.04173	7
2.18281	3.00805	7		2.11292	3.37233	1		2.01283	1.01797	19		2.00535	1.00306	7		2.08933	1.12808	20		2.08597	1.003	1		2.09644	1.10534	7		2.02676	1.22584	5		2.06012	3.29418	10		1.90921	2.82761	4		1.90822	1.16989	8		1.99108	1.03055	5
2.20476	1.10962	1		2.11768	0.927984	3		2.01283	2.93744	16		2.00633	1.1879	4		2.09191	1.21534	1		2.08887	0.96438	6		2.09644	3.16865	7		2.02676	2.82241	2		2.06361	1.00043	2		1.91631	1.1617	13		1.90822	2.86055	5		1.99298	1.02719	3
2.20631	1.15958	7		2.12262	0.922132	14		2.0151	0.893664	21		2.00633	2.84395	2		2.09582	0.881248	14		2.08937	1.05199	8		2.09878	1.12843	3		2.0324	0.957092	11		2.06361	3.13002	5		1.91631	2.79667	2		1.90842	1.01486	7		1.9962	1.22975	4
2.20631	2.98434	3		2.12491	1.21385	11		2.0151	3.48342	8		2.00644	1.0309	7		2.09582	3.1978	12		2.09454	1.01051	2		2.10484	1.07211	11		2.0324	3.0318	2		2.06391	1.22379	16		1.91641	0.912216	7		1.90842	2.81408	3		1.99725	1.20599	4
2.21549	0.850276	4		2.12491	3.05022	2		2.01912	1.08521	8		2.00644	2.96704	7		2.10323	0.890968	5		2.09597	1.10419	6		2.10484	3.29248	3		2.03322	0.491528	2		2.06391	2.96298	5		1.91688	1.28659	7		1.91499	1.16638	13		1.99726	1.17764	3
2.22072	1.03313	12		2.12871	0.817588	9		2.02942	0.842844	7		2.00733	1.10673	3		2.10323	3.26111	3		2.09597	3.36002	2		2.10753	1.09402	4		2.03322	2.85296	1		2.06474	1.15122	7		1.92253	1.06924	4		1.91499	2.90426	13		1.99726	2.82172	2
2.22399	0.981844	8		2.12871	3.10637	7		2.02942	3.46205	6		2.00745	0.911328	28		2.10634	1.00186	4		2.09924	0.876572	4		2.11573	1.2011	10		2.03398	1.14487	4		2.06474	3.28263	2		1.92253	2.81467	3		1.91514	1.1259	14		2.00134	1.05886	14
2.22855	1.16862	1		2.13765	1.26512	3		2.03301	1.05005	15		2.00745	3.10854	11		2.10651	1.1181	12		2.09924	3.31464	5		2.11573	2.98202	27		2.03398	2.85713	7		2.06965	1.14315	7		1.92518	0.96238	2		1.91514	3.00276	12		2.00161	1.15283	21
2.24512	0.995184	2		2.14021	0.856928	3		2.03301	2.86801	21		2.00809	0.928168	6		2.10651	3.08514	5		2.10605	0.929812	9		2.1174	0.931092	4		2.04459	0.825428	5		2.06965	2.92552	10		1.92551	1.14357	11		1.91961	0.768412	10		2.00161	2.76203	6
2.27027	1.03626	11		2.14877	0.758256	2		2.03318	1.14464	8		2.00913	1.01283	4		2.10877	0.972092	4		2.10605	3.15675	4		2.1174	3.31559	5		2.04459	3.20398	1		2.0698	0.999216	6		1.92613	0.918292	4		1.91961	3.57259	10		2.00306	0.95552	6
2.27027	2.76952	1		2.14886	0.841092	2		2.03486	1.00506	12		2.00913	2.97148	4		2.11495	1.05659	6		2.10836	1.06582	15		2.11907	0.744476	6		2.0478	0.957188	4		2.0698	2.90423	1		1.92613	2.47962	10		1.92097	0.921632	18		2.00306	3.22556	3
2.30297	1.12903	11		2.15014	0.927896	3		2.03504	1.21303	18		2.02092	1.0651	4		2.12927	0.905168	6		2.10836	3.41152	14		2.11907	3.39983	4		2.0478	3.02079	3		2.07054	1.27727	2		1.92702	0.824416	5		1.92097	2.99151	19		2.00566	0.660556	1
2.30297	3.16678	10		2.16847	0.845464	6		2.03504	3.58812	2		2.02674	0.7484	5		2.13666	1.13284	3		2.11124	1.07626	4		2.11972	0.956736	13		2.0486	1.34664	9		2.07054	2.76273	1		1.92702	3.07112	3		1.92116	1.03607	16		2.00566	2.93544	22
2.36772	1.25785	4		2.18508	0.97794	2		2.03528	1.09487	13		2.02943	1.26315	3		2.13666	3.33939	1		2.11636	1.07424	10		2.11972	3.17746	10		2.0488	1.17651	28		2.07244	1.10784	8		1.92803	1.12141	8		1.92116	2.74517	7		2.00694	3.1989	16
2.60546	1.1384	1		2.18614	1.03871	3		2.03528	3.2007	9		2.04256	1.31072	4		2.13873	0.995228	2		2.11636	3.08545	6		2.12178	1.10858	12		2.0488	3.93331	5		2.07405	0.921412	12		1.92803	2.88349	19		1.92504	0.86398	1		2.00733	1.12477	17
2.60546	1.65104	5		2.18614	2.97092	1		2.0401	1.05034	9		2.04474	1.0192	8		2.1432	0.920208	6		2.12896	1.08141	8		2.12178	2.97973	11		2.05214	1.00778	9		2.07796	1.14003	4		1.92898	1.07918	10		1.92524	1.11464	10		2.00733	3.3172	5
2.63282	2.01271	3		2.1942	0.84076	2		2.0401	3.07706	5		2.04474	3.57138	1		2.1432	3.51775	2		2.12896	3.0027	4		2.12264	1.1867	7		2.0548	1.19428	15		2.07796	3.57735	5		1.92898	2.80579	3		1.92895	1.23875	12		2.00906	1.07714	4
2.66302	1.87311	5		2.19827	1.13274	1		2.04016	1.06874	11		2.04537	1.06193	3		2.14729	1.17582	7		2.12926	1.14055	5		2.12264	3.5996	6		2.0548	2.97619	15		2.07806	0.896004	5		1.93064	1.04333	5		1.92895	3.18533	3		2.00906	3.32882	8
2.67724	1.11981	3		2.20332	0.865532	3		2.04016	2.8571	13		2.04537	3.07393	1		2.14729	3.05947	4		2.12926	3.30267	1		2.12559	1.064	7		2.05485	0.950516	11		2.08261	0.93262	16		1.93132	1.20928	8		1.93088	0.999008	4		2.01069	0.996736	14
2.67724	1.83212	3		2.20838	0.88834	4		2.04016	0.9131	5		2.04614	1.20354	8		2.15137	1.11506	9		2.1323	1.1922	5		2.12559	3.44979	2		2.05485	3.5025	3		2.08261	3.97643	4		1.93307	1.04919	10		1.93146	1.15445	17		2.01069	3.74832	3
2.69023	1.93641	9		2.20888	0.956844	3		2.04315	1.03828	12		2.0465	1.01922	7		2.15865	1.23058	5		2.13853	1.11198	3		2.12665	1.10728	6		2.06083	1.04525	11		2.08535	1.32031	12		1.93432	1.1851	27		1.93146	2.84266	6		2.01289	0.897416	5
2.75839	0.996576	1		2.22692	0.9327	2		2.04315	2.92878	5		2.05053	1.10971	3		2.15867	0.914528	4		2.13918	1.06912	4		2.13798	1.27951	3		2.06083	3.00145	7		2.08535	2.80893	6		1.93803	0.902088	6		1.93361	1.14334	7		2.01289	3.35643	8
2.75839	1.94266	5		2.22692	3.13664	1		2.04442	0.844924	8		2.0534	0.933708	11		2.16226	1.10016	7		2.14884	1.03952	6		2.14572	0.71986	6		2.06191	1.18952	2		2.08562	1.32247	14		1.93892	1.19227	12		1.93738	1.0287	7		2.01774	1.20398	4
2.76578	2.0725	10		2.2338	0.975116	24		2.04442	3.04878	11		2.05374	1.00251	8		2.16364	0.83692	6		2.15296	1.0079	4		2.14591	1.00228	9		2.06256	0.595824	22		2.08562	2.71606	2		1.93892	2.64975	8		1.93742	1.1351	8		2.01774	3.1181	5
2.76952	2.27027	1		2.24234	0.96282	7		2.05022	1.01459	11		2.05374	3.17958	5		2.17179	1.04335	5		2.15296	4.05184	1		2.14591	3.33404	7		2.06256	3.89178	13		2.0866	1.03366	9		1.93966	1.18184	10		1.93804	1.34801	7		2.01899	2.83251	5
2.8235	2.03433	3		2.24234	2.98464	11		2.05022	2.69098	8		2.05918	1.04123	7		2.2058	0.885448	2		2.15335	0.701708	3		2.14982	1.14004	4		2.06606	1.30549	2		2.0866	3.01564	1		1.94134	1.22162	7		1.93804	2.42401	5		2.02	1.08312	4
2.83239	1.05696	2		2.28887	0.897924	2		2.05121	1.16571	45		2.05918	4.04828	3		2.21225	1.06292	3		2.17619	1.29481	6		2.1534	1.34656	1		2.06606	2.88752	4		2.08743	1.17772	6		1.94245	1.15836	7		1.94444	1.08673	9		2.02	2.8684	7
2.84579	1.92933	9		2.31604	0.997632	2		2.05121	3.12362	24		2.06715	1.01476	9		2.21225	3.00778	2		2.17619	2.90505	16		2.1568	1.05607	10		2.06846	0.85992	12		2.09063	3.26576	8		1.94245	2.96161	5		1.94458	1.0103	13		2.021	1.3424	17
2.84595	1.8627	5		2.35211	1.12246	2		2.05454	1.11969	6		2.06928	0.876464	2		2.23451	0.98246	16		2.17743	1.29002	16		2.1568	2.94284	4		2.06846	3.1842	7		2.09104	0.972944	2		1.94362	0.790504	13		1.94458	2.82117	11		2.02111	1.08486	12
2.85507	1.9862	1		2.37696	0.829752	2		2.057	0.735692	3		2.0707	0.9304	3		2.23451	4.22748	6		2.1814	0.9181	9		2.16317	1.08461	3		2.0692	1.12314	28		2.09104	2.91515	4		1.94362	3.11758	14		1.94694	1.13605	4		2.02111	2.82038	11
2.8655	2.04232	3		2.52182	1.84471	2		2.057	2.97686	5		2.07099	1.11389	8		2.2446	1.01151	3		2.1814	2.97075	8		2.16317	3.19682	1		2.0692	3.70421	8		2.09342	1.4015	6		1.94549	0.968596	14		1.95166	1.16361	11		2.02492	1.31616	13
2.87267	1.92016	2		2.55704	1.02534	3		2.06147	1.10851	13		2.07312	0.909144	12		2.25445	1.06298	1		2.18548	0.84518	4		2.16944	0.945244	2		2.07005	3.29766	2		2.09342	3.14794	4		1.94549	2.86385	1		1.95166	2.78859	3		2.02492	3.29561	1
2.88584	1.99318	3		2.55704	1.75342	2		2.06206	1.09614	8		2.07312	3.4487	8		2.25888	0.968232	25		2.20208	1.13944	3		2.17766	1.17024	6		2.08058	1.0987	10		2.09532	1.15274	6		1.94633	1.17849	13		1.95418	1.03354	17		2.02706	1.43082	14
2.90206	1.72234	5		2.56719	1.8111	1		2.06206	2.695	1		2.08329	1.1542	2		2.25888	3.49014	8		2.20208	3.45495	3		2.17766	2.96212	1		2.08058	3.17012	4		2.09957	1.10221	11		1.94633	2.89037	1		1.95554	1.13093	7		2.03164	0.975696	17
2.91042	2.00567	3		2.6451	1.78432	3		2.06343	1.10566	6		2.0836	0.971404	5		2.26758	0.997508	9		2.2027	0.890476	3		2.17868	1.09902	7		2.08275	0.975444	2		2.09957	2.75954	3		1.94733	0.982996	6		1.95554	2.99199	7		2.03164	3.02187	25
2.91574	1.09775	1		2.65905	1.83237	12		2.06564	0.857164	2		2.0836	2.86591	3		2.28291	1.0825	2		2.20948	1.07838	13		2.17868	3.14606	3		2.08275	3.19319	2		2.09985	1.05076	1		1.95234	1.24473	8		1.95588	1.14637	6		2.03182	1.21594	13
2.91574	1.8896	1		2.67335	1.91194	1		2.06638	0.839504	11		2.08848	1.00114	9		2.28766	0.896184	4		2.20948	2.88468	2		2.18857	1.00261	4		2.08524	1.04893	7		2.10178	0.987576	1		1.95286	1.21022	14		1.95588	2.98127	4		2.03182	3.0746	1
2.93983	1.9521	4		2.68958	1.18076	6		2.06638	3.02411	6		2.08848	3.15632	5		2.31689	1.04971	7		2.21788	0.918964	7		2.19638	0.837864	3		2.08524	3.24286	8		2.10285	1.04	6		1.95286	3.19369	6		1.9568	1.23583	19		2.03202	1.17541	15
2.97836	2.02446	8		2.68958	1.93046	3		2.07864	0.881156	1		2.09015	0.786024	5		2.36212	0.791656	3		2.22937	1.08068	10		2.19638	3.28919	7		2.0899	0.95014	8		2.10436	1.21646	2		1.95587	1.15384	17		1.95692	1.178	24		2.04466	1.0744	18
2.98434	2.20631	5		2.69336	1.25121	1		2.07998	1.07214	5		2.09015	2.77899	6		2.36212	4.28888	1		2.22937	3.31421	10		2.19923	1.21227	4		2.0899	3.76023	2		2.10436	3.12511	7		1.9562	1.01287	6		1.95692	2.85289	3		2.04466	3.60905	11
2.98774	1.92531	4		2.69336	1.91487	3		2.08391	1.2162	14		2.09486	0.827312	7		2.38095	1.09159	3		2.23435	1.26757	1		2.19923	4.10456	1		2.09102	0.912896	5		2.10649	1.12974	3		1.95684	0.865608	5		1.9635	1.17862	8		2.04749	0.84958	2
3.00805	2.18281	8		2.73749	2.04016	2		2.08391	2.99216	10		2.09486	2.81333	1		2.39953	1.05586	5		2.23916	1.17906	17		2.20841	0.853304	1		2.09102	2.78209	6		2.10855	1.18856	5		1.96372	0.77646	13		1.9635	2.57398	8		2.04885	2.56136	4
3.01853	1.69474	4		2.76018	0.855704	5		2.08515	0.848048	12		2.09556	0.814876	3		2.41746	1.45964	3		2.23916	3.24012	10		2.20841	3.17714	5		2.09107	0.960924	11		2.11058	1.1424	6		1.96372	3.02317	24		1.96729	1.26946	20		2.04933	0.995956	15
3.02917	1.18184	2		2.76018	1.72011	1		2.09031	1.0686	12		2.09556	2.85284	3		2.43728	1.69357	3		2.2447	1.02596	23		2.23009	0.749576	8		2.09251	1.18684	11		2.11401	1.10934	17		1.96384	0.993688	3		1.96729	2.67011	20		2.04933	3.13262	1
3.05046	2.01328	2		2.77179	1.94516	5		2.09031	2.74942	10		2.10472	0.94634	1		2.45709	1.65514	9		2.2447	3.58904	13		2.23009	3.72491	11		2.09251	3.50356	8		2.11401	3.45286	4		1.96418	0.966644	3		1.96758	1.29418	32		2.05237	1.20781	19
3.08652	1.97084	14		2.7783	1.80786	7		2.09362	1.00973	8		2.11363	1.08547	8		2.53475	1.79207	6		2.25458	1.13932	19		2.23562	1.2338	6		2.09608	0.7262	8		2.11411	1.42022	7		1.96827	1.0192	12		1.96758	2.58689	15		2.05237	2.97702	9
3.10329	1.718	1		2.79211	1.08645	3		2.09362	3.335	1		2.12092	0.924548	3		2.5423	1.95136	2		2.25458	3.29547	13		2.23562	3.27717	3		2.09608	2.94177	8		2.11411	3.03248	3		1.96827	2.8734	6		1.9682	1.06788	20		2.05259	0.913424	7
3.10694	2.09042	3		2.79211	1.9624	1		2.09733	1.11071	2		2.12104	0.977084	8		2.56418	1.06877	1		2.26119	0.772828	4		2.23632	1.15398	3		2.10006	1.2527	2		2.1173	1.06527	17		1.96973	1.05322	14		1.9682	2.7198	7		2.05259	2.86421	3
3.12173	2.01287	2		2.80091	0.812016	1		2.10115	1.20246	14		2.12104	3.49167	1		2.56418	1.99909	1		2.26119	3.6612	5		2.2409	0.945364	19		2.10065	0.891832	9		2.1173	3.94168	11		1.96973	2.93431	6		1.97148	0.999928	13		2.05358	1.26774	21
3.13324	2.08411	2		2.80091	1.59056	2		2.10115	2.97736	13		2.12842	0.915732	2		2.58738	1.03126	1		2.26667	1.00858	1		2.2409	3.31924	18		2.10065	3.19398	13		2.1224	1.07254	6		1.96977	1.1212	18		1.97148	3.10972	1		2.05358	2.93468	4
3.15597	1.16638	1		2.80205	1.88685	5		2.10225	1.19423	12		2.1374	1.06232	2		2.58738	1.77475	4		2.2673	0.9323	4		2.24798	0.94428	13		2.10149	1.29538	18		2.1239	0.789776	5		1.96977	3.18974	6		1.97225	0.913056	1		2.0566	1.27456	21
3.15597	2.01048	2		2.83576	1.87222	2		2.10538	1.06996	6		2.14166	0.973484	1		2.61583	1.14193	1		2.26735	0.640904	2		2.24798	3.6881	7		2.10149	3.48889	1		2.1239	3.15274	7		1.9717	1.25117	24		1.9727	1.28879	6		2.0566	3.47751	11
3.16442	1.93066	3		2.85315	1.75009	4		2.10709	1.19444	5		2.14622	0.956548	9		2.61583	1.62445	1		2.2813	0.933924	3		2.24952	2.96417	5		2.10249	0.768796	3		2.1315	0.857248	1		1.97321	1.01344	6		1.97544	0.980464	9		2.05813	1.02391	9
3.16678	2.30297	10		2.87233	1.98423	6		2.109	1.14094	5		2.14622	3.52732	2		2.62197	1.95149	3		2.29377	1.10476	8		2.251	0.998284	3		2.1039	1.16494	5		2.1315	2.99936	2		1.97321	2.86255	8		1.97544	3.45363	3		2.05831	1.30098	8
3.17338	1.98692	14		2.89135	1.9506	3		2.109	3.08332	1		2.14685	1.03032	10		2.6331	2.00322	6		2.30592	0.865724	3		2.26651	1.11075	7		2.10599	1.09675	1		2.13486	1.35539	5		1.97359	1.01619	12		1.97624	1.1781	9		2.05831	3.25541	2
3.18904	1.87843	8		2.90501	2.05418	4		2.11039	1.28936	24		2.14685	3.24182	3		2.65659	1.86309	2		2.38058	0.997068	4		2.26651	2.92344	2		2.10671	0.884616	5		2.13486	2.96028	2		1.97359	2.94065	3		1.97732	1.11204	24		2.05833	1.12165	9
3.21901	2.13089	2		2.92798	1.87774	13		2.11039	2.91482	11		2.14707	0.7775	4		2.66072	2.01056	1		2.42829	0.983788	5		2.28032	1.09718	3		2.10671	3.20429	1		2.13526	0.951124	1		1.97476	1.41923	6		1.97732	2.95222	6		2.05833	2.80505	4
3.24304	2.03058	4		2.93783	1.10947	1		2.11692	0.862204	3		2.14806	1.01752	4		2.67394	1.15335	1		2.45104	1.10059	4		2.28032	2.98566	5		2.10911	1.08123	4		2.13526	3.41597	1		1.97569	1.13619	20		1.97759	1.18071	16		2.05993	1.14248	4
3.53264	2.03855	2		2.958	1.12246	1		2.11692	3.22095	8		2.15546	1.00524	4		2.67394	2.05039	2		2.51056	1.83231	8		2.29393	1.01095	2		2.10911	2.82552	2		2.13588	0.986568	2		1.97722	1.06983	5		1.98125	1.22006	25		2.0606	1.05253	10
				2.958	2.35211	2		2.12479	1.02806	3		2.15546	2.82698	2		2.6949	1.71426	8		2.53567	1.81843	6		2.29393	2.80976	5		2.11468	1.17603	9		2.13588	3.04954	8		1.97722	3.18204	4		1.98306	0.823184	18		2.06462	1.49219	18
				2.97092	1.03871	2		2.12699	0.967824	14		2.15924	1.03332	8		2.72966	1.68915	9		2.54895	2.00914	4		2.30813	3.12278	5		2.11677	1.08623	3		2.14306	1.24294	2		1.97938	1.0206	16		1.98306	4.0708	3		2.06462	2.92778	3
				2.97092	2.18614	2		2.12699	2.78974	19		2.15924	3.46152	6		2.74573	1.92376	15		2.55605	1.6445	3		2.33062	1.16329	6		2.11677	3.08652	4		2.14306	2.8187	5		1.97938	2.96832	11		1.98708	0.918156	4		2.06474	1.15211	7
				2.97285	1.12126	1		2.12743	0.955196	3		2.1656	1.07389	3		2.77733	1.94351	4		2.56216	1.0132	2		2.37993	0.930132	8		2.118	1.20851	4		2.14523	0.918668	3		1.97969	1.13062	3		1.98708	3.04573	5		2.06474	2.9802	4
				2.97285	1.94382	1		2.13106	0.94646	9		2.16786	0.882508	7		2.78956	1.78103	4		2.56216	1.63853	1		2.37993	3.87442	4		2.118	3.19107	5		2.14523	2.92928	1		1.98278	0.896048	2		1.98725	0.917816	2		2.06532	1.1651	6
				2.97829	2.00186	21		2.13106	2.95715	10		2.16786	3.3727	7		2.79167	1.03884	2		2.60528	1.93317	3		2.39421	0.84586	4		2.12705	0.817548	6		2.14922	1.2075	7		1.98278	3.10655	4		1.99286	1.11061	17		2.06532	3.49554	5
				2.98464	2.24234	11		2.13718	0.845076	8		2.16826	1.00736	5		2.79167	1.81446	1		2.6155	1.77202	3		2.39421	3.12444	1		2.12705	3.4015	6		2.14922	3.03754	3		1.98499	1.0514	8		1.99286	2.85344	17		2.06786	1.04268	3
				3.02063	1.89143	4		2.13718	3.05157	11		2.17992	1.02064	2		2.80856	1.90116	1		2.63	1.81611	5		2.42284	0.996044	6		2.12781	0.849076	3		2.1508	1.3957	2		1.98892	1.18599	30		1.99363	1.19621	17		2.06988	1.01034	20
				3.02353	1.8625	1		2.15443	1.08473	12		2.18622	0.996828	3		2.82893	1.19895	1		2.65568	1.72888	4		2.42284	3.23187	7		2.12781	2.92808	7		2.1508	2.94565	2		1.99032	0.796156	7		1.99363	3.12296	1		2.06988	2.87957	8
				3.02465	2.01346	7		2.15443	3.1309	4		2.18622	3.22222	1		2.82893	1.95832	7		2.66933	1.78383	4		2.46138	1.2424	28		2.13096	0.976372	7		2.16242	1.32538	2		1.99032	2.81725	4		1.99723	1.26043	11		2.06996	1.23554	8
				3.04934	1.66058	1		2.17352	0.907376	5		2.18645	0.878604	5		2.8447	1.88299	8		2.67467	1.18443	2		2.46138	4.04128	19		2.13096	3.22762	3		2.16758	1.16384	4		1.99052	1.12407	20		1.99723	3.79234	2		2.0704	1.14186	10
				3.05022	2.12491	3		2.17352	3.57751	2		2.20271	1.02082	3		2.85067	1.95699	1		2.67467	1.89898	10		2.53483	1.37932	4		2.13242	1.13646	5		2.16758	2.97033	3		1.99052	3.43155	10		2.0007	1.11074	3		2.0704	3.04307	3
				3.06326	1.6577	5		2.17528	1.02674	7		2.20822	0.877652	2		2.85744	1.96086	3		2.67848	2.00301	8		2.53483	3.52714	3		2.13242	2.95406	3		2.16922	1.24951	14		1.99064	1.25156	14		2.0027	1.10472	9		2.07096	1.14104	6
				3.08241	1.93464	1		2.17528	3.24426	1		2.22791	0.954752	2		2.87068	1.91323	10		2.72871	1.96443	6		2.53691	1.88126	4		2.13834	1.16561	3		2.16922	3.3912	12		1.99068	1.10969	14		2.00368	1.22352	6		2.07096	2.88884	10
				3.10637	2.12871	8		2.17959	1.04149	10		2.23058	0.831524	5		2.8814	1.77142	12		2.74763	0.827452	2		2.54542	1.00867	2		2.13834	2.8292	2		2.1713	1.17664	8		1.99068	3.4951	9		2.00469	1.09998	8		2.07378	1.09548	4
				3.11634	1.84596	3		2.17959	3.03543	9		2.23798	1.37518	5		2.88419	1.9335	2		2.74763	1.91273	2		2.54542	3.2445	5		2.14247	1.22461	4		2.1713	3.27843	3		1.9907	0.988564	6		2.00469	2.81032	5		2.07393	2.77016	3
				3.13664	2.22692	1		2.18518	0.990036	16		2.23798	3.6501	1		2.90152	1.94711	5		2.76167	0.818108	1		2.55559	1.97972	10		2.14247	3.24192	3		2.17141	1.02598	14		1.9907	3.6587	3		2.00566	1.16735	17		2.07539	1.12324	5
				3.1638	1.82676	20		2.18518	3.20935	9		2.24803	1.02092	6		2.92413	1.75358	3		2.79791	1.97564	7		2.58357	1.09364	1		2.14446	0.875924	1		2.17141	3.15782	7		1.99071	1.15768	26		2.00566	3.07335	12		2.07539	2.89784	7
				3.18988	1.99564	8		2.18583	1.34328	23		2.24803	3.56058	3		2.93087	2.04163	7		2.81423	2.01263	12		2.58357	1.92557	13		2.14717	1.25063	6		2.19357	1.11901	5		1.99071	2.73597	15		2.01073	1.1401	3		2.07582	1.11267	14
				3.19842	2.03811	7		2.18583	2.99573	12		2.2998	0.939936	5		2.93856	1.96075	1		2.8195	1.94009	6		2.60328	1.80673	5		2.14717	2.97603	8		2.19737	0.965196	1		1.99121	1.17298	6		2.01226	1.1008	8		2.07582	2.80072	13
				3.20264	1.97921	4		2.19554	1.22602	12		2.31273	1.01886	10		2.95524	2.01709	16		2.82601	2.01696	22		2.61242	1.25957	2		2.15237	3.2635	2		2.19737	2.89997	5		1.99238	1.0981	19		2.01226	3.13107	4		2.08228	0.957164	6
				3.31415	1.73252	4		2.19554	2.71108	12		2.39808	1.78982	4		2.96784	2.04108	1		2.83448	2.02188	4		2.61242	2.01795	4		2.16169	0.787636	8		2.20024	1.05968	4		1.99238	3.04148	13		2.01266	0.784444	4		2.08228	3.07273	9
				3.31563	2.00856	3		2.19618	1.14156	10		2.45694	1.10738	5		2.96895	1.67009	6		2.84752	1.95384	10		2.61409	1.86373	4		2.16169	3.17118	7		2.20024	2.94491	6		1.99312	1.29728	5		2.01266	2.81213	3		2.08258	1.2382	4
				3.33024	1.90451	1		2.19618	2.87388	7		2.45694	1.6538	2		2.98889	1.8938	8		2.84846	0.939612	4		2.66544	1.04999	1		2.16188	1.53722	12		2.20306	0.971012	3		1.99312	2.71874	12		2.01326	1.05633	20		2.08258	3.3332	5
				3.37233	2.11292	1		2.1985	1.00566	3		2.51908	1.149	1		3.00778	2.21225	2		2.85226	1.89074	10		2.66544	1.97581	3		2.16188	3.07682	4		2.21826	1.73796	26		1.99336	1.08696	13		2.01326	2.62143	9		2.0871	1.00833	4
				3.63106	2.05254	7		2.1994	0.951692	2		2.51908	1.76424	5		3.03028	1.95285	1		2.85957	0.836528	2		2.67134	1.94903	4		2.16753	0.960084	9		2.21826	2.99544	5		1.99336	2.73454	11		2.01654	1.16072	15		2.0871	3.07083	7
				3.68734	1.95706	2		2.1994	3.09763	2		2.53366	1.92256	7		3.0575	1.93649	4		2.85957	2.02932	5		2.6836	1.93407	2		2.16753	3.09306	4		2.22398	1.16948	2		1.99415	0.984076	1		2.01654	2.71354	2		2.08802	1.01894	6
				3.81856	2.03205	1		2.20855	0.904128	4		2.54156	1.26315	1		3.05947	2.14729	6		2.88468	1.07838	2		2.69199	1.98274	4		2.16964	1.07033	3		2.23494	1.2894	7		1.99502	0.965092	11		2.02265	1.03672	5		2.08802	2.88126	2
				3.85579	1.67365	1		2.20855	3.08471	5		2.54156	2.02943	1		3.06033	1.12548	1		2.88742	1.89568	5		2.72206	1.93243	17		2.16964	2.84539	7		2.23494	2.93217	4		1.99502	3.01794	8		2.02265	2.56181	7		2.09066	1.45608	16
								2.21006	0.9097	5		2.58085	1.80328	25		3.0629	0.923596	1		2.89894	1.24199	4		2.72343	1.34809	1		2.16983	1.10509	5		2.2387	0.830504	4		1.99555	1.12209	16		2.02535	0.985904	4		2.09066	3.11162	14
								2.21956	1.04465	5		2.60932	0.95872	2		3.0629	1.93592	5		2.89894	1.97028	4		2.72343	2.06934	10		2.16983	2.75611	6		2.2387	2.94446	3		1.99555	3.32735	5		2.02704	1.10428	10		2.09178	1.10023	1
								2.21956	3.05497	10		2.62396	1.10161	5		3.07776	1.91387	2		2.90018	1.05586	1		2.76678	1.88239	1		2.17012	1.15722	8		2.25005	1.09098	3		1.99786	1.05695	10		2.02704	3.52444	3		2.09269	1.25343	16
								2.24603	0.8707	4		2.6931	1.05318	8		3.08514	2.10651	6		2.90018	1.71273	2		2.77508	0.846652	1		2.17012	2.8231	8		2.25005	3.03957	1		1.99786	3.31591	9		2.0278	1.29899	26		2.09269	2.80604	6
								2.26165	0.979028	3		2.6931	1.69518	4		3.11219	2.00584	1		2.90505	2.17619	17		2.77508	1.8018	3		2.17401	0.9956	2		2.25355	1.2901	2		1.99786	1.10575	15		2.0279	1.2022	6		2.09336	1.06869	6
								2.26165	2.89733	5		2.72017	1.59974	3		3.1297	1.88546	11		2.90727	0.999896	2		2.78049	1.1608	4		2.17401	2.90556	1		2.25664	0.81404	2		1.99786	2.77125	4		2.02906	1.11012	14		2.0937	1.2773	8
								2.26656	1.13737	2		2.72086	1.81791	9		3.14802	1.92626	1		2.92302	0.988436	3		2.78312	1.93337	13		2.17703	0.859604	7		2.26048	1.25831	10		1.99982	1.07061	13		2.02906	2.55818	6		2.0937	2.81584	9
								2.27734	1.10855	4		2.7408	1.94803	15		3.18893	1.63938	7		2.92302	1.81028	10		2.79086	1.91828	5		2.17703	3.09432	9		2.28807	1.23231	5		1.99982	3.27839	4		2.03084	1.07583	10		2.09978	0.728496	4
								2.27734	3.0779	2		2.74596	1.00375	1		3.18958	2.03936	7		2.94778	0.880064	1		2.801	2.06469	7		2.18107	0.805588	3		2.28807	3.28506	5		2.00345	1.24208	12		2.03084	4.10888	1		2.09978	3.14267	9
								2.2824	1.20192	5		2.74897	1.12117	1		3.19588	1.96918	1		2.94778	1.88719	1		2.80976	2.29393	6		2.18107	3.04233	5		2.29817	1.31144	4		2.00345	2.71815	6		2.03106	0.985484	11		2.1004	1.21516	14
								2.29553	0.908888	3		2.74897	1.95956	1		3.1978	2.09582	12		2.95513	0.798648	1		2.81167	1.31164	2		2.18632	1.34557	8		2.29817	3.01526	1		2.0042	0.917492	4		2.03111	0.82962	14		2.1004	2.77506	7
								2.29553	3.10173	9		2.76998	0.922212	3		3.21039	2.02449	10		2.95513	2.04801	1		2.81167	2.02223	1		2.18632	3.20524	8		2.34975	1.3441	3		2.00423	1.17063	18		2.03111	3.03558	20		2.10091	1.34424	10
								2.29654	1.90373	4		2.77899	2.09015	6		3.22941	1.75364	2		2.97075	0.9181	1		2.81781	1.88744	6		2.19246	1.13447	4		2.34975	3.19843	4		2.00423	2.96157	7		2.03232	1.4332	9		2.10091	2.84998	1
								2.30378	1.35245	7		2.7791	1.83844	4		3.25808	0.817132	4		2.97075	2.1814	7		2.82387	1.79685	14		2.19246	3.5933	5		2.36372	0.97654	2		2.00424	0.793708	5		2.03232	3.15096	1		2.10141	1.38576	24
								2.30378	3.26835	3		2.79643	1.944	4		3.25808	1.83129	3		2.97076	1.0252	1		2.8341	1.27594	6		2.19467	1.15282	9		2.36794	1.5723	1		2.00499	1.08618	10		2.03487	1.28075	20		2.10298	1.19465	7
								2.30492	0.754436	2		2.8015	1.8616	11		3.26111	2.10323	3		2.97076	1.9912	2		2.85222	2.07072	6		2.1983	0.772564	2		2.40226	1.01222	2		2.00499	2.90438	6		2.03908	1.12402	1		2.10298	2.75614	12
								2.30492	3.18526	2		2.81333	2.09486	2		3.30393	1.99522	4		2.97176	1.77845	1		2.8619	2.0251	16		2.21329	1.19334	3		2.40226	2.91354	5		2.00564	1.12106	15		2.04022	0.962736	6		2.10337	1.19371	6
								2.43058	1.9464	4		2.8167	2.12092	1		3.3261	1.87683	2		3.00079	0.950956	2		2.87581	1.22118	2		2.21329	2.96696	4		2.42074	1.20437	5		2.00713	1.0851	16		2.04022	2.80679	1		2.1048	0.986984	8
								2.4356	1.81719	12		2.82698	1.00524	3		3.32625	2.03144	4		3.00079	1.99685	1		2.87581	1.97378	2		2.2145	0.906	7		2.4421	1.5579	3		2.00713	3.465	2		2.04246	1.28463	21		2.1048	3.9511	12
								2.472	1.96534	3		2.83939	1.99664	1		3.33939	2.13666	1		3.00192	1.80549	10		2.88304	1.69494	5		2.2145	2.93782	3		2.4421	3.03946	2		2.00779	1.21576	10		2.04246	2.7372	6		2.10938	1.30911	19
								2.48558	0.9812	4		2.84104	1.81296	4		3.3738	1.85248	5		3.0027	2.12896	4		2.8839	1.08964	4		2.21744	1.05368	3		2.48938	1.55962	1		2.00779	3.09812	4		2.0433	1.25963	10		2.10938	2.73971	7
								2.48558	3.44784	10		2.84293	1.82186	6		3.45354	1.9335	2		3.02608	1.94684	5		2.8839	1.81441	3		2.21744	2.99614	2		2.53018	1.21581	1		2.00804	1.01596	13		2.04944	1.02046	7		2.11433	1.29267	11
								2.5008	1.05654	5		2.84348	1.99848	4		3.49014	2.25888	8		3.03486	2.04875	2		2.88713	0.981976	2		2.228	1.15811	10		2.59704	2.02478	2		2.00804	2.7882	7		2.04944	2.94165	1		2.11433	3.27336	7
								2.5008	3.26766	21		2.84395	1.1879	3		3.51775	2.1432	2		3.05382	1.86702	1		2.88713	1.90671	1		2.228	3.07863	12		2.60112	1.93342	16		2.0098	0.880304	14		2.05262	1.00271	12		2.11748	1.42775	8
								2.55196	1.946	12		2.85185	1.87311	5		3.66444	1.9522	6		3.06596	1.10842	1		2.89062	1.11222	4		2.23125	1.3751	7		2.637	1.9688	10		2.0098	3.24896	6		2.05271	0.983352	5		2.11748	2.96603	7
								2.56012	1.97906	6		2.85284	2.09556	4		3.99259	1.7251	1		3.06596	1.91059	1		2.89062	1.66451	1		2.23125	2.85033	3		2.64864	2.04799	7		2.01122	1.02133	11		2.05271	3.17598	5		2.1197	1.04344	2
								2.56038	1.88171	3		2.86591	2.0836	3		4.22748	2.23451	7		3.07106	1.9004	8		2.89422	2.10753	1		2.23276	0.821428	2		2.68372	1.32982	2		2.01122	2.82262	2		2.05586	1.28627	17		2.1197	2.59697	2
								2.56994	1.81369	1		2.87742	1.83294	3		4.28888	2.36212	1		3.08108	1.78956	5		2.9025	1.09446	2		2.23276	3.28434	5		2.68372	2.03503	2		2.01208	1.0919	3		2.05586	2.71032	3		2.12038	1.24036	6
								2.59714	1.63162	13		2.88304	1.10605	1						3.08545	2.11636	7		2.9025	1.97694	2		2.24504	1.23309	2		2.70002	1.08528	5		2.01244	1.17981	12		2.0593	1.33306	22		2.12038	3.20581	10
								2.61254	1.10125	1		2.88304	1.96484	1						3.08812	1.06551	1		2.91016	1.94376	1		2.26636	0.95926	4		2.70002	3.65222	4		2.01396	1.00383	11		2.0593	3.0748	14		2.12565	1.18399	9
								2.61254	1.77942	20		2.9151	1.96681	3						3.08812	1.88842	7		2.92344	1.11075	2		2.28281	0.897064	4		2.71606	1.32247	2		2.01396	3.06537	5		2.06161	1.16749	16		2.12565	2.90009	15
								2.62057	1.00744	1		2.91992	0.748668	3						3.1191	2.08071	9		2.92344	2.26651	1		2.29157	1.16147	12		2.71606	2.08562	2		2.0164	1.1858	5		2.06161	2.89469	7		2.1267	0.702248	1
								2.62057	1.99381	5		2.91992	1.62031	1						3.12666	0.907996	1		2.9377	2.02	3		2.29157	3.25061	4		2.7233	1.02604	1		2.0164	2.7607	2		2.06189	0.884848	5		2.1267	3.21506	10
								2.6234	1.73374	11		2.92494	1.67708	7						3.12666	1.96393	3		2.94284	2.1568	5		2.29733	0.917732	18		2.7233	2.00297	1		2.01672	1.14229	10		2.06189	3.00394	2		2.12767	0.727284	6
								2.64569	1.92579	17		2.94311	1.64462	1						3.15675	0.929812	3		2.94699	1.92276	6		2.29733	3.31201	2		2.73658	1.1546	1		2.01672	3.57203	4		2.06293	1.06879	7		2.12767	3.60617	3
								2.67288	1.91635	7		2.94989	0.962868	2						3.15675	2.10605	2		2.95024	1.998	5		2.2997	1.34116	5		2.74064	1.32538	2		2.01676	0.80448	3		2.06293	2.92066	2		2.13087	1.28874	10
								2.6745	0.987812	1		2.95044	1.70343	7						3.18498	1.85905	8		2.95354	1.14983	2		2.2997	2.86119	2		2.75954	2.09957	4		2.01676	3.00835	2		2.0632	1.06604	9		2.1371	1.33493	10
								2.6745	1.84048	15		2.96158	1.85183	1						3.20193	2.00458	4		2.95354	1.87544	1		2.32494	1.20125	13		2.76273	1.27727	1		2.01811	1.35557	24		2.0632	2.68046	31		2.1371	2.88694	7
								2.67556	1.84984	17		2.966	1.83209	2						3.24012	1.17906	1		2.96212	2.17766	1		2.32494	3.55366	3		2.76273	2.07054	1		2.01811	3.10755	6		2.06335	0.98626	5		2.14076	1.0599	13
								2.68226	0.743908	1		2.96704	2.00644	8						3.24012	2.23916	9		2.96417	0.77754	2		2.33912	0.926384	9		2.77183	1.26498	1		2.02015	1.33326	24		2.06335	3.06604	9		2.14076	3.05957	7
								2.68226	1.99077	3		2.97148	2.00913	5						3.29547	2.25458	14		2.96417	2.24952	3		2.33912	3.11833	4		2.77183	2.04079	3		2.02176	1.06142	21		2.06446	0.99312	2		2.1515	0.918332	1
								2.68381	1.95201	8		2.97842	1.80351	3						3.30206	1.05199	2		2.97831	2.05975	8		2.33951	1.30907	9		2.77234	2.02317	5		2.02176	3.49959	6		2.0665	1.08496	11		2.1515	3.12723	5
								2.68398	1.88652	6		3.00686	1.9421	8						3.30267	1.14055	1		2.97973	2.12178	12		2.34082	2.92071	1		2.77833	1.16948	4		2.02186	1.09853	4		2.0665	2.77762	9		2.15312	1.2612	13
								2.69098	2.05022	9		3.00768	1.98667	4						3.31421	2.22937	9		2.98202	2.11573	27		2.34238	1.54009	11		2.79091	2.03666	10		2.02186	3.22698	2		2.06677	1.20284	27		2.15312	2.88636	5
								2.695	2.06206	1		3.01791	1.83308	7						3.31464	2.09924	6		2.98566	1.09718	3		2.34238	3.03263	9		2.79855	1.88344	8		2.0223	1.29113	2		2.06677	3.94766	3		2.15623	0.991496	7
								2.71108	1.22602	1		3.02427	1.99034	4						3.36002	2.09597	2		2.98566	2.28032	3		2.39794	0.915776	6		2.80231	1.9712	15		2.02298	1.18213	12		2.06834	1.1291	12		2.15623	3.13023	20
								2.71108	2.19554	12		3.05592	1.94418	8						3.41083	1.97325	1		2.98939	2.00609	11		2.39794	3.36893	19		2.80893	2.08535	6		2.02298	2.75706	2		2.06834	2.83288	22		2.1671	1.27475	8
								2.7256	1.04303	3		3.0591	1.04052	7						3.41152	2.10836	15		3.0154	1.89966	10		2.3989	1.12604	3		2.81086	1.23403	2		2.0247	0.901064	6		2.0692	0.960004	9		2.1671	3.07885	9
								2.7256	1.81708	8		3.0591	1.84079	3						3.45495	1.13944	2		3.01793	1.94248	4		2.3989	3.09752	3		2.81086	1.87351	9		2.0247	3.20762	10		2.0692	3.4432	5		2.1673	0.899212	7
								2.73799	1.82975	15		3.07393	2.04537	1						3.45495	2.20208	1		3.02385	1.97039	2		2.40986	3.06728	2		2.8187	2.14306	5		2.02536	1.12484	8		2.07042	0.953924	4		2.16813	1.28988	35
								2.7386	1.9399	8		3.10215	1.91689	7						3.58904	2.2447	13		3.03029	2.07269	7		2.52278	0.846516	1		2.81963	0.945928	5		2.02536	2.83333	4		2.07042	2.89246	3		2.16813	3.02198	14
								2.74042	1.99423	7		3.10854	2.00745	11						3.5955	1.8067	3		3.03245	1.86438	2		2.52278	1.61714	3		2.81963	2.03401	1		2.02818	1.18411	5		2.0715	1.10921	15		2.16866	1.01382	3
								2.74942	2.09031	11		3.13348	1.96859	3						3.6612	2.26119	6		3.043	1.99041	5		2.52411	1.77772	3		2.84425	1.80306	9		2.02818	3.13356	1		2.0715	2.7637	10		2.17084	1.29024	8
								2.77601	1.97929	8		3.13562	1.95777	6						4.05184	2.15296	1		3.07283	1.22712	6		2.54178	1.90216	17		2.84531	1.88886	6		2.0301	0.995648	4		2.07451	0.625032	11		2.17084	2.87224	2
								2.78031	1.09494	6		3.14778	1.47698	1										3.07283	1.75848	1		2.67204	1.16213	11		2.84562	1.82794	14		2.03044	1.20393	10		2.07451	3.21725	8		2.17457	0.843164	3
								2.78031	1.8542	1		3.15145	1.79192	11										3.07425	1.74051	5		2.7321	1.98584	8		2.86396	1.91984	2		2.03044	2.7869	11		2.07638	1.03607	10		2.17457	3.14758	6
								2.7835	1.9451	13		3.15632	2.08848	5										3.10055	1.5573	10		2.73563	1.74443	7		2.86781	2.02226	6		2.03153	1.09429	5		2.07638	3.13452	3		2.18097	1.19616	15
								2.78624	1.72925	12		3.17767	1.87999	3										3.10352	1.79161	7		2.75611	1.10509	1		2.87154	1.83815	7		2.03222	1.08692	4		2.07848	0.986652	20		2.18097	3.27353	4
								2.78974	2.12699	19		3.17958	2.05374	6										3.10887	1.11283	1		2.75611	2.16983	6		2.87296	1.97341	3		2.03348	1.00335	15		2.07848	3.00841	11		2.18382	1.27258	4
								2.7912	1.93944	7		3.18636	1.98384	1										3.10887	2.04198	10		2.7582	1.73897	9		2.87772	1.77724	8		2.03351	1.25587	7		2.07942	1.05556	1		2.19264	1.02002	3
								2.79497	1.91697	15		3.22222	2.18622	1										3.11286	2.04372	5		2.76107	1.9941	7		2.87815	2.02896	7		2.03351	3.1297	2		2.08131	1.32684	23		2.19967	1.24896	1
								2.80615	1.95052	7		3.24182	2.14685	3										3.11597	1.89663	16		2.77931	1.91304	4		2.88819	1.9856	12		2.03393	1.50902	16		2.08131	2.94322	14		2.20714	1.35076	24
								2.84553	1.25328	2		3.26069	1.81019	7										3.12278	1.02447	2		2.78209	2.09102	7		2.89997	2.19737	5		2.03393	2.8828	2		2.08182	1.2792	23		2.20714	2.86872	5
								2.84553	1.97305	4		3.26516	1.95871	1										3.12278	2.30813	3		2.79786	2.00594	5		2.90423	0.999216	1		2.03431	0.988816	4		2.08182	2.9472	4		2.20762	0.932108	5
								2.8474	1.97806	8		3.29463	0.923668	1										3.12444	0.84586	1		2.80713	1.17054	6		2.90423	2.0698	2		2.03431	3.11328	7		2.08888	1.08846	12		2.20762	2.80228	4
								2.85178	1.99308	8		3.29463	1.95787	1										3.14606	1.09902	4		2.81063	0.768604	1		2.91354	2.40226	6		2.03746	1.25802	24		2.08888	3.05647	24		2.21117	1.08498	12
								2.8571	2.04016	13		3.37268	1.95714	5										3.14606	2.17868	1		2.81063	1.80718	2		2.91428	2.02748	13		2.03746	2.84033	14		2.08968	1.2729	29		2.21117	3.0926	7
								2.86084	1.6751	6		3.3727	2.16786	7										3.15496	2.1534	1		2.81246	1.19919	2		2.91515	2.09104	4		2.03782	1.03221	5		2.08968	3.01221	10		2.21957	0.490432	4
								2.86446	1.91527	2		3.39793	1.99971	2										3.16865	2.09644	7		2.81246	2.00215	3		2.92436	1.99281	6		2.03782	3.13909	4		2.09393	1.33966	25		2.21957	3.16614	15
								2.86801	2.03301	22		3.43549	1.58182	6										3.17714	2.20841	5		2.82241	1.22584	2		2.92552	2.06965	11		2.03894	1.0936	18		2.09393	2.98792	7		2.22272	1.33958	10
								2.87015	2.26656	2		3.4487	2.07312	9										3.17746	2.11972	11		2.8231	2.17012	9		2.92928	2.14523	2		2.03962	3.05099	3		2.09479	1.28834	29		2.22272	2.78951	12
								2.87388	2.19618	7		3.46152	2.15924	6										3.17879	2.13798	2		2.82552	2.10911	3		2.93217	2.23494	4		2.04133	0.983288	13		2.09592	1.05202	18		2.22699	1.20824	25
								2.88596	1.89471	5		3.48246	1.85705	12										3.19419	1.83617	9		2.82779	1.56106	4		2.94446	2.2387	3		2.04133	2.92289	4		2.09592	2.95276	7		2.22699	3.10284	9
								2.88872	1.77646	12		3.49167	2.12104	1										3.19682	1.08461	2		2.8292	2.13834	3		2.94491	2.20024	6		2.04282	1.13343	18		2.0963	1.05197	4		2.2293	1.1019	4
								2.89255	1.16342	4		3.52732	2.14622	2										3.20035	1.91153	10		2.8309	1.98525	5		2.94565	1.3957	3		2.04346	1.01933	10		2.0963	3.06688	2		2.23368	1.38975	12
								2.89255	1.99108	9		3.56058	2.24803	4										3.20394	2.0034	5		2.84539	2.16964	7		2.94565	2.1508	2		2.04346	3.80474	4		2.09747	1.23282	16		2.23368	2.82353	7
								2.89733	2.26165	6		3.57138	2.04474	1										3.21584	2.07254	5		2.85033	1.3751	3		2.96028	2.13486	2		2.04426	0.97424	2		2.09916	1.1847	1		2.23378	0.969484	1
								2.91482	2.11039	12		3.6501	2.23798	2										3.22428	1.9116	3		2.85033	2.23125	1		2.96268	1.2901	3		2.04426	3.07372	1		2.10251	1.0248	19		2.23676	0.840216	2
								2.92225	1.98155	6		3.68624	1.79514	5										3.23187	2.42284	7		2.85095	1.76921	6		2.96268	2.25355	2		2.04426	1.16974	11		2.10251	3.26585	15		2.24066	1.40886	5
								2.92878	2.04315	6		3.72962	1.85436	7										3.2445	2.54542	6		2.85296	2.03322	1		2.96298	2.06391	5		2.04512	1.14746	22		2.10323	0.953724	5		2.24566	1.13081	2
								2.93603	1.63356	4		4.04828	2.05918	3										3.27717	2.23562	7		2.8551	0.859852	1		2.97026	1.11818	1		2.04527	1.0958	9		2.10323	2.67324	12		2.25067	1.08326	5
								2.93744	2.01283	17														3.28919	2.19638	8		2.8551	1.85409	4		2.97033	2.16758	4		2.04527	3.1068	4		2.10453	0.872444	7		2.25325	1.33365	6
								2.93944	1.9359	9														3.29248	2.10484	3		2.85713	2.03398	7		2.97188	2.0425	6		2.04624	1.19543	11		2.10453	2.74846	2		2.25325	3.0439	7
								2.94259	1.73314	3														3.30335	1.99953	5		2.86004	1.83764	12		2.9731	1.87816	6		2.04624	2.92844	2		2.10557	0.788132	3		2.25628	0.979496	6
								2.94994	1.98236	18														3.31559	2.1174	5		2.86119	1.34116	2		2.98319	0.963372	1		2.0482	1.25464	14		2.10737	0.913124	11		2.25628	3.4995	1
								2.95024	1.51507	15														3.31924	2.2409	19		2.87553	2.00946	7		2.98319	1.86246	1		2.05363	1.16014	17		2.10737	3.09035	12		2.26145	1.21331	15
								2.95715	2.13106	10														3.32902	2.18857	3		2.87931	1.9391	3		2.98544	0.97654	1		2.05363	3.02894	5		2.10741	1.32961	14		2.26563	0.857128	4
								2.9604	1.51484	7														3.33404	1.00228	6		2.87992	1.16907	2		2.98544	2.36372	1		2.05793	1.14304	18		2.10741	2.85016	11		2.26563	3.12293	7
								2.97686	2.057	7														3.33404	2.14591	6		2.87992	2.02012	1		2.99544	1.73796	1		2.05793	3.26793	11		2.11093	1.08697	5		2.27246	1.0733	1
								2.97736	2.10115	15														3.36532	0.979556	1		2.88752	1.30549	5		2.99544	2.21826	7		2.06107	1.03089	3		2.11131	3.6077	3		2.27553	1.36527	17
								2.99216	2.08391	10														3.36532	1.95906	4		2.88752	2.06606	3		2.99936	0.857248	1		2.06107	2.76722	6		2.1131	1.41656	18		2.27553	3.2424	4
								2.99251	0.973544	1														3.3728	1.15326	2		2.89	1.9707	4		2.99936	2.1315	3		2.06111	0.946352	2		2.1131	2.89983	5		2.27853	0.979936	8
								2.99251	1.91397	5														3.3728	2.07423	5		2.89783	1.00157	2		3.00241	1.22408	3		2.06198	1.19681	11		2.1147	3.21242	16		2.28436	1.04614	5
								2.99573	1.34328	4														3.38718	0.643628	3		2.89783	1.80112	2		3.00241	2.0518	2		2.06198	3.12065	4		2.115	1.19062	22		2.28436	2.97145	7
								2.99573	2.18583	9														3.38718	1.79271	1		2.90556	2.17401	2		3.00524	1.8955	8		2.06463	1.03002	6		2.115	2.90159	10		2.28943	1.22194	15
								3.01082	1.87723	10														3.39983	2.11907	4		2.91447	0.81264	2		3.01526	1.31144	5		2.06463	2.71988	3		2.12159	1.04267	16		2.28943	3.13131	6
								3.01427	1.92617	9														3.40996	1.24562	3		2.92071	1.40152	3		3.01526	2.29817	2		2.06822	1.20874	11		2.12159	3.06188	20		2.2911	0.889272	2
								3.02411	2.06638	7														3.40996	1.8941	1		2.9211	2.00117	9		3.01564	2.0866	1		2.06822	2.95533	3		2.12954	1.03018	9		2.30643	1.35171	14
								3.02672	1.81319	6														3.43312	1.14375	1		2.92808	2.12781	7		3.03148	0.90396	2		2.06859	0.832744	3		2.12954	3.34346	7		2.30643	2.97807	15
								3.03543	2.17959	10														3.44979	2.12559	2		2.93419	1.12967	2		3.03148	1.59631	7		2.06859	2.93951	7		2.13201	0.944936	12		2.31703	0.870112	3
								3.04365	1.95048	9														3.52714	2.53483	4		2.93419	1.90198	7		3.03248	2.11411	4		2.06876	1.11717	13		2.13201	3.04367	2		2.31703	3.18696	5
								3.04878	2.04442	12														3.57395	1.11299	2		2.93782	2.2145	4		3.03545	1.03703	1		2.07133	1.16276	12		2.13599	1.10918	11		2.32074	1.17322	7
								3.05157	2.13718	12														3.57395	1.97736	5		2.94177	2.09608	10		3.03545	1.89349	3		2.07133	2.71338	7		2.13599	3.37611	1		2.3236	1.29071	8
								3.05497	1.04465	1														3.58116	2.00844	2		2.94481	1.87894	11		3.03754	2.14922	4		2.07178	1.06179	7		2.14352	0.85718	8		2.32564	1.3038	11
								3.05497	2.21956	10														3.5818	1.98518	1		2.95138	1.85763	7		3.03946	1.5579	3		2.0719	1.14083	15		2.14352	3.18256	26		2.32564	3.08846	3
								3.05984	1.96109	5														3.58794	2.00769	4		2.95406	2.13242	4		3.03957	1.09098	3		2.0719	3.03413	18		2.14461	1.19902	10		2.3303	0.764684	4
								3.07292	1.88036	5														3.5996	2.12264	8		2.96696	1.19334	1		3.03957	2.25005	1		2.07194	1.20771	34		2.14461	3.07079	4		2.33987	1.24628	16
								3.07706	2.0401	6														3.67948	2.07312	4		2.96696	2.21329	4		3.04325	1.94233	6		2.07194	3.24209	17		2.1505	1.18972	17		2.33987	2.98902	18
								3.0779	1.10855	2														3.6881	2.24798	7		2.97493	0.934308	1		3.04954	2.13588	8		2.07565	0.918096	2		2.15904	1.2762	2		2.34238	1.39453	6
								3.08332	2.109	1														3.71518	1.98226	1		2.97493	2.0257	7		3.06518	1.85861	6		2.07677	0.973404	2		2.15985	1.07866	2		2.34238	3.06038	2
								3.08471	0.904128	1														3.72491	0.749576	1		2.97525	1.18962	2		3.06598	2.0026	3		2.07824	1.04472	5		2.16536	1.24492	15		2.3782	1.13796	2
								3.08471	2.20855	4														3.72491	2.23009	9		2.97572	1.11789	1		3.07022	2.05785	6		2.0789	1.17398	5		2.16536	3.12781	12		2.38654	0.982068	6
								3.09763	2.1994	3														3.74105	2.07602	4		2.97572	1.98511	3		3.07392	0.933832	3		2.08544	0.985532	10		2.16882	0.940284	5		2.38654	3.18917	12
								3.10173	0.908888	1														3.78333	2.01057	2		2.97603	2.14717	8		3.07392	1.8512	5		2.08544	3.12503	3		2.16882	3.04444	15		2.4533	0.949376	5
								3.10173	2.29553	9														3.87442	2.37993	3		2.97619	2.0548	16		3.07951	1.70996	7		2.08682	1.0318	3		2.16984	0.984044	18		2.4533	3.08868	10
								3.12362	2.05121	24														3.88044	1.89394	4		2.98381	1.85456	4		3.08361	2.42074	2		2.08758	1.11394	10		2.16984	3.09383	5		2.46313	0.817404	2
								3.1309	2.15443	5														4.0248	1.22894	3		2.99171	0.94802	1		3.09198	1.92571	5		2.08758	3.29623	10		2.17198	1.13382	2		2.47484	1.00692	1
								3.18526	2.30492	3														4.0248	2.04898	4		2.99171	1.78584	2		3.10178	1.25831	3		2.0903	0.985924	13		2.19157	1.27368	4		2.47484	3.20218	3
								3.2007	2.03528	10														4.04128	2.46138	19		2.99614	1.05368	1		3.10952	1.8715	6		2.0903	3.16928	16		2.19157	2.90016	6		2.48832	1.01721	1
								3.20935	2.18518	10														4.05356	2.02164	1		2.99614	2.21744	2		3.11004	1.31121	2		2.09171	1.11832	11		2.19722	1.2139	17		2.49463	1.79678	5
								3.21724	1.84046	6														4.10456	2.19923	1		2.99699	0.905492	1		3.11004	1.98421	1		2.09171	3.15694	5		2.19722	2.93153	6		2.56136	1.3333	3
								3.22095	0.862204	1																		2.99699	3.72104	1		3.11097	2.05435	6		2.09196	1.20765	16		2.20151	1.09917	7		2.56856	1.93541	11
								3.22095	2.11692	8																		3.00145	1.04525	4		3.11208	1.31654	3		2.0922	1.21206	9		2.20151	2.8539	6		2.59697	1.04344	1
								3.24426	2.17528	1																		3.00145	2.06083	4		3.11208	2.025	2		2.09234	1.3249	11		2.20265	1.07693	2		2.59697	2.1197	2
								3.2527	1.7336	7																		3.01142	1.80652	6		3.11471	1.91094	9		2.09234	3.13111	13		2.20613	0.885268	1		2.61482	1.13524	1
								3.26766	2.5008	22																		3.01821	1.81179	10		3.12205	1.7128	6		2.0935	1.3246	22		2.20892	1.05942	6		2.62402	1.25447	3
								3.26835	2.30378	4																		3.02079	2.0478	2		3.12447	0.820364	2		2.0935	2.91036	17		2.20958	1.04214	3		2.62402	1.78473	2
								3.28262	0.735488	3																		3.02252	1.95976	5		3.12511	1.21646	2		2.09544	1.01468	4		2.20958	2.87954	9		2.69858	1.40886	4
								3.28262	1.87577	9																		3.02582	1.75913	5		3.12511	2.10436	6		2.09636	1.28134	4		2.21315	0.876252	3		2.70162	1.90304	6
								3.2868	1.51461	6																		3.0318	2.0324	3		3.13002	2.06361	5		2.09636	2.9839	4		2.21791	1.23989	23		2.73971	2.10938	8
								3.335	2.09362	1																		3.03263	2.34238	10		3.13254	1.05007	2		2.09962	0.998444	5		2.21791	3.07488	12		2.75614	2.10298	13
								3.34514	1.93443	1																		3.03668	1.85974	5		3.13254	1.80892	1		2.10118	1.00345	9		2.21925	1.37352	22		2.75944	1.30222	3
								3.3892	1.8703	6																		3.04233	2.18107	6		3.13514	1.76178	4		2.10118	2.91506	5		2.21925	3.07611	9		2.75944	1.95005	1
								3.39582	0.991172	1																		3.04412	2.01645	8		3.14029	1.98113	6		2.10805	1.32666	28		2.21972	1.13092	18		2.76203	1.15283	2
								3.39582	1.70862	5																		3.06728	0.956528	2		3.14421	1.84933	2		2.10805	2.90659	6		2.22639	1.3514	12		2.76203	2.00161	5
								3.39892	1.91632	2																		3.06728	2.40986	2		3.14794	1.4015	2		2.10938	1.2449	17		2.22639	3.10358	6		2.76628	1.15797	1
								3.44784	2.48558	10																		3.07682	1.53722	6		3.14794	2.09342	2		2.10938	2.75966	13		2.22837	1.29856	15		2.76628	1.87286	4
								3.46205	2.02942	7																		3.07682	2.16188	6		3.15274	0.789776	1		2.11059	0.745728	11		2.23992	1.0036	7		2.77016	1.10976	2
								3.48342	2.0151	8																		3.07863	2.228	12		3.15274	2.1239	5		2.11233	0.846668	6		2.24174	1.04119	8		2.77016	2.07393	2
								3.49944	1.89663	3																		3.08652	2.11677	5		3.15782	2.17141	7		2.11233	2.83313	10		2.24174	2.86856	4		2.77506	2.1004	8
								3.57751	2.17352	2																		3.09179	1.2527	3		3.19843	2.34975	5		2.11338	1.11416	8		2.24314	1.10197	2		2.78951	2.22272	13
								3.58812	2.03504	2																		3.09306	2.16753	4		3.20299	1.01564	2		2.11875	0.89028	4		2.24392	0.972392	12		2.79161	1.71265	6
								3.59694	1.94889	12																		3.09432	2.17703	10		3.20299	1.9258	10		2.12154	1.1861	5		2.24392	3.39666	17		2.79531	1.95832	5
																												3.09752	2.3989	4		3.26576	0.90368	1		2.12154	3.88989	3		2.24719	1.123	3		2.80072	2.07582	13
																												3.09817	1.05574	1		3.26576	2.09063	7		2.1264	1.16198	15		2.25286	0.979552	2		2.80228	2.20762	4
																												3.09817	1.98284	3		3.27843	2.1713	4		2.1264	3.21899	18		2.2578	1.12736	18		2.80246	1.195	1
																												3.10362	0.867392	4		3.28263	1.15122	1		2.1298	1.13045	12		2.2578	2.87357	14		2.80246	1.80624	2
																												3.10362	1.99492	5		3.28263	2.06474	1		2.1298	3.22548	7		2.26053	0.83768	8		2.80505	2.05833	5
																												3.11833	2.33912	5		3.28506	2.28807	5		2.13236	1.12263	3		2.2691	0.969248	6		2.80604	2.09269	6
																												3.12833	0.76374	1		3.28717	2.00089	9		2.13236	3.00981	1		2.2691	2.97503	6		2.8085	1.78658	4
																												3.13889	2.02309	4		3.29418	2.06012	11		2.135	1.23687	12		2.27299	0.95074	13		2.81584	2.0937	10
																												3.15506	1.91823	4		3.38485	1.94195	3		2.135	3.02118	1		2.27299	3.35017	9		2.82038	1.08486	1
																												3.15639	1.88241	2		3.3912	1.24951	2		2.13605	1.00503	13		2.27683	1.01632	21		2.82038	2.02111	11
																												3.15671	1.89054	4		3.3912	2.16922	10		2.13605	3.02442	3		2.27683	2.9244	8		2.82172	1.17764	4
																												3.15996	0.808484	6		3.41597	2.13526	1		2.13712	0.993676	12		2.28595	0.906504	10		2.82172	1.99726	1
																												3.15996	2.00776	6		3.42121	1.5723	1		2.13712	2.90114	8		2.28595	2.97964	12		2.82353	2.23368	7
																												3.16228	1.97403	7		3.45286	2.11401	4		2.13848	1.03331	6		2.2865	1.13015	3		2.83251	1.1962	3
																												3.16242	1.04898	6		3.45425	1.99042	1		2.13848	3.1041	5		2.2865	2.81802	4		2.83251	2.01899	3
																												3.16242	1.93022	3		3.53295	2.01355	4		2.1396	1.05994	13		2.3212	1.14452	8		2.83272	1.89041	6
																												3.16567	0.920192	1		3.54768	1.8323	5		2.1396	3.19361	2		2.3212	2.85147	4		2.83298	1.17322	2
																												3.16567	1.92559	3		3.56784	2.01853	3		2.14187	0.880132	10		2.32953	0.982176	2		2.84657	1.07019	3
																												3.16567	1.04049	2		3.57735	2.07796	5		2.14187	3.16762	7		2.32953	1.85786	6		2.84657	1.97079	8
																												3.17012	2.08058	5		3.57906	2.02126	11		2.14612	1.02	5		2.33056	1.22571	6		2.84998	2.10091	2
																												3.17118	0.787636	1		3.61031	0.954492	1		2.14939	1.08445	5		2.33056	2.87206	14		2.85403	1.90831	11
																												3.17118	2.16169	7		3.61031	2.03997	5		2.14939	3.20691	1		2.3473	0.991032	3		2.86004	1.17428	4
																												3.17148	1.80776	3		3.65222	1.08528	1		2.15143	1.04966	9		2.3473	3.30274	5		2.86004	1.95486	5
																												3.1842	0.85992	3		3.65222	2.70002	4		2.1533	0.863584	8		2.38911	1.1223	28		2.86421	2.05259	3
																												3.1842	2.06846	5		3.66149	1.86545	2		2.1533	2.96137	16		2.38911	3.32741	16		2.8684	2.02	7
																												3.1852	2.24504	1		3.76962	1.88874	4		2.15715	1.13801	11		2.40545	1.34874	13		2.86872	2.20714	6
																												3.18532	2.01681	10		3.94168	2.1173	12		2.15787	1.12794	9		2.40545	3.06363	7		2.87195	1.34822	3
																												3.1901	1.79226	8		3.97643	2.08261	5		2.15871	1.09373	3		2.42401	1.34801	1		2.87195	1.97366	5
																												3.19107	1.20851	6						2.15891	3.01524	13		2.42401	1.93804	5		2.87224	2.17084	3
																												3.19107	2.118	2						2.15908	1.24585	2		2.51205	1.80195	4		2.87516	0.958724	1
																												3.19319	2.08275	3						2.16095	0.9789	6		2.52981	1.84795	10		2.87516	1.57874	3
																												3.19398	2.10065	14						2.16095	3.06062	7		2.55628	1.75462	3		2.87957	1.01034	1
																												3.20398	0.825428	1						2.16581	1.07146	4		2.55818	1.11012	1		2.87957	2.06988	8
																												3.20398	2.04459	3						2.16581	3.21818	1		2.55818	2.02906	5		2.88126	2.08802	4
																												3.20429	2.10671	1						2.16802	1.20468	3		2.56181	2.02265	7		2.88636	1.2612	5
																												3.20524	2.18632	9						2.16802	3.77513	4		2.57398	1.9635	8		2.88667	1.27258	1
																												3.20642	1.06174	2						2.16898	0.823196	4		2.58689	1.96758	15		2.88694	2.1371	8
																												3.20642	1.6684	5						2.16984	1.31592	19		2.61228	1.8566	4		2.88884	2.07096	10
																												3.22762	2.13096	3						2.16984	2.88408	15		2.62143	2.01326	9		2.89784	1.12324	13
																												3.23945	2.00972	5						2.17097	2.9453	8		2.63238	1.87142	6		2.89811	1.73537	9
																												3.23973	1.98406	3						2.17508	1.31013	16		2.64886	1.18227	4		2.90009	2.12565	15
																												3.24192	2.14247	4						2.17508	3.19771	3		2.64886	1.83547	5		2.90143	2.25067	3
																												3.24286	2.08524	9						2.17944	1.12418	8		2.67011	1.96729	20		2.91014	1.13081	1
																												3.2438	0.763148	3						2.17944	3.1997	7		2.67324	2.10323	13		2.91014	2.24566	1
																												3.2438	2.0022	11						2.17952	1.0164	14		2.68046	2.0632	31		2.91839	1.86645	4
																												3.25061	2.29157	5						2.17952	2.91419	4		2.68304	1.68544	16		2.92778	1.49219	2
																												3.2635	1.17562	1						2.18287	1.296	6		2.69938	1.88985	3		2.92778	2.06462	1
																												3.28434	2.23276	5						2.18438	1.00511	4		2.71032	2.05586	5		2.93468	2.05358	7
																												3.2866	0.875924	1						2.18438	2.82531	6		2.71354	2.01654	2		2.93544	2.00566	23
																												3.2866	2.14446	1						2.19006	0.971348	4		2.7198	1.06788	1		2.93834	1.93867	10
																												3.29344	1.96027	4						2.19074	0.91734	2		2.7198	1.9682	7		2.93998	1.6714	5
																												3.29766	0.812724	2						2.2169	1.15377	13		2.72305	1.32449	10		2.94013	1.13796	1
																												3.29766	2.07005	2						2.2169	3.15755	16		2.72305	1.88387	6		2.94013	2.3782	1
																												3.31201	2.29733	5						2.21709	1.10538	7		2.7235	1.23297	3		2.95288	1.59374	3
																												3.32037	1.98917	3						2.21989	1.06838	9		2.7235	1.8657	4		2.96542	1.96387	3
																												3.36893	0.915776	2						2.23944	1.22837	11		2.73292	1.52672	4		2.96603	1.42775	4
																												3.36893	2.39794	17						2.23944	3.3187	14		2.7372	1.28463	3		2.96603	2.11748	4
																												3.38024	1.0109	3						2.24753	0.798404	4		2.7372	2.04246	4		2.97145	2.28436	7
																												3.38024	1.92548	7						2.24753	2.91782	8		2.74517	1.92116	8		2.97702	2.05237	9
																												3.4015	2.12705	6						2.24975	1.21932	33		2.74621	1.88796	15		2.97807	2.30643	16
																												3.41235	1.87198	3						2.24975	2.985	12		2.74846	0.872444	2		2.9802	2.06474	4
																												3.43198	1.77543	6						2.25809	0.931712	7		2.74846	2.10453	2		2.98902	2.33987	19
																												3.44289	1.98328	4						2.25809	3.18916	5		2.74858	1.84465	10		2.99538	0.840216	2
																												3.48889	2.10149	2						2.26189	0.857844	3		2.76199	1.89121	21		2.99538	2.23676	1
																												3.5025	2.05485	3						2.26189	2.94565	4		2.7637	1.10921	1		3.00544	1.60314	3
																												3.50356	2.09251	9						2.27696	1.21584	11		2.7637	2.0715	12		3.02	1.15042	6
																												3.55366	2.32494	3						2.27696	2.96726	4		2.76428	1.07866	2		3.02	1.93706	7
																												3.5933	2.19246	5						2.27918	0.975552	6		2.76428	2.15985	1		3.02187	2.03164	27
																												3.70421	1.12314	2						2.28188	0.932004	4		2.77332	1.82902	15		3.02198	2.16813	15
																												3.70421	2.0692	6						2.28832	1.07557	1		2.77762	1.08496	5		3.02584	1.86657	7
																												3.72104	0.905492	1						2.29512	1.25802	7		2.77762	2.0665	4		3.03884	1.78641	4
																												3.72104	2.99699	1						2.29512	3.13947	3		2.78859	1.16361	2		3.03908	1.80506	5
																												3.76023	2.0899	2						2.30092	0.991808	1		2.78859	1.95166	3		3.03935	0.962532	2
																												3.89178	2.06256	14						2.30631	1.14531	14		2.80679	2.04022	1		3.03935	1.88224	9
																												3.93331	2.0488	5						2.30631	2.84758	8		2.81032	2.00469	6		3.04173	1.989	7
																												3.93846	1.65023	4						2.31172	1.08497	14		2.81213	2.01266	3		3.04307	2.0704	4
																												3.94404	1.88808	14						2.31728	0.945772	6		2.81408	1.90842	3		3.0439	2.25325	7
																												4.00832	1.68913	1						2.31728	3.19361	1		2.81764	1.2762	4		3.05957	2.14076	8
																																				2.34769	0.69834	4		2.81764	2.15904	1		3.06038	2.34238	3
																																				2.34769	3.20963	7		2.81802	2.2865	5		3.06478	1.91409	3
																																				2.34842	1.20893	7		2.81832	1.69646	14		3.07083	2.0871	7
																																				2.35634	1.24723	8		2.82117	1.94458	12		3.07273	2.08228	10
																																				2.35634	3.03857	1		2.83137	1.8541	12		3.0746	2.03182	1
																																				2.39258	1.32055	17		2.83288	2.06834	22		3.07686	1.88415	8
																																				2.39258	3.9606	10		2.83373	1.88937	8		3.07693	1.83509	3
																																				2.44521	1.0341	1		2.83375	0.869444	3		3.07885	2.1671	11
																																				2.47962	1.92613	10		2.83375	1.87172	5		3.08846	2.32564	5
																																				2.64975	1.19227	1		2.84266	1.93146	6		3.08868	0.949376	1
																																				2.64975	1.93892	9		2.85016	1.32961	4		3.08868	2.4533	10
																																				2.70369	1.71906	6		2.85016	2.10741	9		3.0926	2.21117	7
																																				2.71338	2.07133	8		2.85147	1.14452	3		3.09389	1.0733	1
																																				2.71815	2.00345	6		2.85147	2.3212	1		3.10284	2.22699	10
																																				2.71874	1.29728	10		2.85289	1.95692	4		3.11162	2.09066	17
																																				2.71874	1.99312	3		2.85344	1.99286	19		3.1181	2.01774	4
																																				2.71988	2.06463	3		2.8539	2.20151	6		3.12083	1.8499	4
																																				2.73454	1.99336	12		2.86055	1.16989	5		3.12293	2.26563	8
																																				2.73597	1.99071	16		2.86055	1.90822	2		3.12365	1.98117	21
																																				2.7468	1.86329	6		2.86856	2.24174	5		3.12723	0.918332	3
																																				2.75706	2.02298	3		2.87206	2.33056	15		3.12723	2.1515	5
																																				2.75966	2.10938	14		2.87252	0.914856	1		3.13023	0.991496	3
																																				2.7607	1.1858	2		2.87252	1.70492	1		3.13023	2.15623	18
																																				2.76584	1.23873	2		2.87357	1.12736	1		3.13131	2.28943	6
																																				2.76584	1.88766	13		2.87357	2.2578	14		3.13262	0.995956	3
																																				2.76722	2.06107	7		2.87399	1.89898	10		3.13262	2.04933	1
																																				2.77125	1.99786	5		2.87409	1.789	8		3.14267	2.09978	10
																																				2.78215	1.83421	11		2.87954	1.04214	5		3.14758	2.17457	7
																																				2.78297	1.84944	4		2.87954	2.20958	5		3.16614	2.21957	14
																																				2.7869	2.03044	12		2.89096	0.913056	1		3.16793	0.8342	3
																																				2.7882	2.00804	10		2.89096	1.97225	2		3.16793	1.83935	9
																																				2.79667	1.91631	3		2.89246	0.953924	2		3.18696	0.870112	3
																																				2.80579	1.92898	3		2.89246	2.07042	1		3.18696	2.31703	5
																																				2.81227	1.83573	11		2.89469	2.06161	7		3.18917	2.38654	13
																																				2.81333	2.0301	1		2.89983	1.41656	2		3.1989	1.26731	9
																																				2.81467	1.92253	4		2.89983	2.1131	3		3.1989	2.00694	9
																																				2.81725	1.99032	5		2.90016	1.27368	4		3.20218	2.47484	3
																																				2.81764	1.88715	13		2.90016	2.19157	8		3.20581	1.24036	8
																																				2.82262	2.01122	2		2.90159	1.19062	3		3.20581	2.12038	2
																																				2.82531	1.00511	5		2.90159	2.115	8		3.20888	1.04862	5
																																				2.82531	2.18438	1		2.90426	1.91499	14		3.20888	1.93686	2
																																				2.8257	1.29113	2		2.91748	1.78828	4		3.21506	2.1267	10
																																				2.8257	2.0223	1		2.92066	2.06293	2		3.22199	1.86881	7
																																				2.82761	1.24208	1		2.9244	2.27683	9		3.22556	0.95552	1
																																				2.82761	1.90921	4		2.93153	2.19722	7		3.22556	2.00306	2
																																				2.83313	2.11233	11		2.94165	2.04944	2		3.2424	2.27553	5
																																				2.83333	1.12484	3		2.94322	2.08131	14		3.2487	2.2293	1
																																				2.83333	2.02536	1		2.9472	2.08182	4		3.25541	2.05831	2
																																				2.84033	2.03746	15		2.95222	1.11204	3		3.27336	2.11433	6
																																				2.84758	1.14531	4		2.95222	1.97732	3		3.27353	2.18097	5
																																				2.84758	2.30631	11		2.95276	2.09592	7		3.29171	1.9008	3
																																				2.855	1.85484	5		2.97503	0.969248	2		3.29561	2.02492	1
																																				2.86255	1.01344	1		2.97503	2.2691	6		3.30274	1.13722	4
																																				2.86255	1.97321	6		2.97964	2.28595	13		3.30274	1.92899	3
																																				2.86385	1.94549	1		2.98127	1.14637	2		3.3172	2.00733	5
																																				2.86426	1.88545	24		2.98127	1.95588	3		3.32882	1.07714	1
																																				2.8734	1.96827	7		2.98792	2.09393	7		3.32882	2.00906	8
																																				2.8828	2.03393	2		2.99151	1.92097	20		3.3332	1.2382	1
																																				2.88349	1.92803	20		2.99199	1.95554	9		3.3332	2.08258	4
																																				2.88398	1.16618	7		3.00276	1.1259	12		3.35643	2.01289	9
																																				2.88398	1.87264	1		3.00276	1.91514	5		3.45917	1.96877	1
																																				2.88408	2.16984	16		3.00394	2.06189	3		3.47751	1.27456	4
																																				2.89037	1.94633	1		3.00841	2.07848	14		3.47751	2.0566	8
																																				2.89621	1.89184	1		3.01221	2.08968	10		3.49554	1.1651	2
																																				2.90114	0.993676	1		3.03558	2.03111	21		3.49554	2.06532	3
																																				2.90114	2.13712	8		3.04367	2.13201	2		3.4995	2.25628	1
																																				2.90438	2.00499	7		3.04444	2.16882	16		3.50373	1.93001	8
																																				2.90659	2.10805	8		3.04573	1.98708	5		3.50851	1.92574	4
																																				2.90987	1.19953	1		3.05647	2.08888	24		3.51106	1.95667	4
																																				2.90987	1.81438	1		3.06188	2.12159	20		3.56458	1.96646	1
																																				2.91036	2.0935	17		3.06363	2.40545	7		3.60617	2.12767	4
																																				2.91419	2.17952	5		3.06604	2.06335	10		3.60905	2.04466	11
																																				2.91506	2.10118	5		3.06688	2.0963	3		3.74832	2.01069	4
																																				2.91782	2.24753	8		3.06786	0.860304	1		3.9511	2.1048	12
																																				2.92289	0.983288	2		3.06786	1.90763	1
																																				2.92289	2.04133	4		3.07079	2.14461	4
																																				2.92844	2.04624	3		3.07335	2.00566	12
																																				2.93246	1.92551	4		3.0748	2.0593	14
																																				2.93431	1.96973	6		3.07488	1.23989	8
																																				2.93951	2.06859	8		3.07488	2.21791	5
																																				2.94065	1.97359	4		3.07611	1.37352	1
																																				2.9453	1.24444	4		3.07611	2.21925	9
																																				2.9453	2.17097	5		3.09035	2.10737	13
																																				2.94565	2.26189	4		3.09383	2.16984	6
																																				2.94726	1.18635	3		3.10358	2.22639	12
																																				2.94726	1.80395	2		3.10972	1.97148	1
																																				2.9538	1.77249	9		3.12236	1.83893	8
																																				2.95533	2.06822	3		3.12296	1.99363	1
																																				2.96137	2.1533	17		3.12781	2.16536	12
																																				2.96157	2.00423	8		3.13068	1.82486	6
																																				2.96161	1.94245	6		3.13107	2.01226	4
																																				2.96726	2.27696	4		3.13452	2.07638	3
																																				2.96832	1.97938	12		3.13587	0.991128	1
																																				2.9719	1.86113	7		3.13587	1.80358	4
																																				2.9839	1.28134	4		3.15096	1.4332	1
																																				2.985	2.24975	13		3.15096	2.03232	1
																																				2.99343	1.71134	2		3.17295	1.89469	9
																																				3.00835	2.01676	3		3.17598	0.983352	6
																																				3.00981	2.13236	2		3.17598	2.05271	5
																																				3.01314	1.75141	5		3.18256	2.14352	27
																																				3.01524	0.977212	2		3.18533	1.92895	4
																																				3.01524	2.15891	11		3.20246	1.7341	3
																																				3.0178	0.926232	3		3.20608	1.22352	1
																																				3.0178	1.72751	4		3.21242	0.919772	5
																																				3.01794	1.99502	9		3.21242	2.1147	12
																																				3.02118	1.23687	1		3.21725	2.07451	8
																																				3.02118	2.135	1		3.22876	1.82863	6
																																				3.02121	1.90046	7		3.2339	1.88583	25
																																				3.02134	1.14019	5		3.26585	2.10251	15
																																				3.02134	1.83108	1		3.27279	1.17548	2
																																				3.02317	1.96372	24		3.27279	1.87541	1
																																				3.02442	2.13605	4		3.30274	2.3473	5
																																				3.02894	2.05363	6		3.32741	2.38911	17
																																				3.03413	2.0719	18		3.34346	2.12954	7
																																				3.03857	1.24723	3		3.35017	2.27299	10
																																				3.04148	1.99238	14		3.37611	2.13599	1
																																				3.04417	1.29826	4		3.39666	2.24392	20
																																				3.04417	1.88111	6		3.39806	1.68635	4
																																				3.04667	1.20893	3		3.4432	2.0692	6
																																				3.05099	1.08082	1		3.45363	1.97544	3
																																				3.05099	2.03962	2		3.52444	2.02704	3
																																				3.06062	2.16095	7		3.57259	1.91961	10
																																				3.06537	2.01396	6		3.60623	1.86862	4
																																				3.06909	1.8402	2		3.6077	1.06828	2
																																				3.07112	1.92702	3		3.6077	2.11131	2
																																				3.07372	2.04426	1		3.79234	1.99723	2
																																				3.09812	1.21576	2		3.94766	2.06677	3
																																				3.09812	2.00779	2		4.0708	1.98306	3
																																				3.1041	1.03331	1		4.10888	2.03084	1
																																				3.1041	2.13848	5
																																				3.10465	1.85244	5
																																				3.10655	1.98278	5
																																				3.1068	2.04527	10
																																				3.10755	2.01811	6
																																				3.11328	2.03431	8
																																				3.11758	1.94362	15
																																				3.12065	1.19681	2
																																				3.12065	2.06198	2
																																				3.12503	2.08544	4
																																				3.1297	2.03351	2
																																				3.13111	1.3249	3
																																				3.13111	2.09234	12
																																				3.13356	2.02818	1
																																				3.13909	1.03221	3
																																				3.13909	2.03782	4
																																				3.13947	2.29512	4
																																				3.14239	1.86858	7
																																				3.15684	1.80845	13
																																				3.15694	2.09171	5
																																				3.15755	2.2169	17
																																				3.16762	2.14187	8
																																				3.16928	2.0903	17
																																				3.18204	1.06983	1
																																				3.18204	1.97722	6
																																				3.18736	1.00634	1
																																				3.18916	0.931712	1
																																				3.18916	2.25809	5
																																				3.18974	1.96977	7
																																				3.19361	0.945772	1
																																				3.19361	2.31728	1
																																				3.19361	2.1396	2
																																				3.19369	1.95286	5
																																				3.19771	2.17508	4
																																				3.1997	2.17944	8
																																				3.20691	2.14939	1
																																				3.20762	0.901064	1
																																				3.20762	2.0247	10
																																				3.20963	2.34769	8
																																				3.21818	2.16581	1
																																				3.21899	1.16198	1
																																				3.21899	2.1264	18
																																				3.22548	2.1298	7
																																				3.22698	2.02186	3
																																				3.24209	2.07194	17
																																				3.24896	2.0098	6
																																				3.26447	0.971348	1
																																				3.26447	2.19006	1
																																				3.26793	2.05793	14
																																				3.27839	1.07061	3
																																				3.27839	1.99982	1
																																				3.29623	2.08758	11
																																				3.3114	1.84024	2
																																				3.31591	1.99786	9
																																				3.3187	2.23944	14
																																				3.32735	1.99555	5
																																				3.3358	1.85218	8
																																				3.43155	1.99052	10
																																				3.465	2.00713	2
																																				3.4951	1.99068	9
																																				3.49959	2.02176	6
																																				3.57203	2.01672	7
																																				3.6587	1.9907	3
																																				3.67494	0.929508	2
																																				3.67494	1.86903	5
																																				3.70583	1.77802	5
																																				3.77513	1.20468	4
																																				3.77513	2.16802	2
																																				3.80474	2.04346	5
																																				3.88989	2.12154	3
																																				3.9606	2.39258	10

## Sheet: Figure 5
With Gs
WT APO (5a)				WT ZM (5a)				WT NECA (5a)				D52N APO (5b)				D52N ZM (5b)				D52N NECA (5b)				I92N APO (5c)				I92N ZM (5c)				I92N NECA (5c)				R291Q APO (5d)				R291Q ZM (5d)				R291Q NECA (5d)
Normalized intensity	Probability	Error bar		Normalized intensity	Probability	Error bar		Normalized intensity	Probability	Error bar		Normalized intensity	Probability	Error bar		Normalized intensity	Probability	Error bar		Normalized intensity	Probability	Error bar		Normalized intensity	Probability	Error bar		Normalized intensity	Probability	Error bar		Normalized intensity	Probability	Error bar		Normalized intensity	Probability	Error bar		Normalized intensity	Probability	Error bar		Normalized intensity	Probability	Error bar
0.05	0.000243077	3.49739e-05		0.05	0.000401967	0.000107439		0.05	8.64969e-05	2.49071e-05		0.05	0.000238039	5.09e-05		0.05	0.000401824	3.39e-05		0.05	0.000524562	4.2e-05		0.05	0.000186482	1.43754e-05		0.05	0.000291924	2.68451e-05		0.05	8.54725e-05	1.41861e-05		0.05	0.000205274	6.1227e-05		0.05	0.000316974	8.49336e-05		0.05	0.00016836	5.08689e-05
0.15	0.00104321	7.33344e-05		0.15	0.000961849	6.49775e-05		0.15	0.000451706	8.16849e-05		0.15	0.00063477	4.9e-05		0.15	0.00146753	0.000107		0.15	0.0014194	0.000163		0.15	0.000457728	1.87493e-05		0.15	0.00091956	0.00011879		0.15	0.000626798	7.07807e-05		0.15	0.000656877	0.000105973		0.15	0.0010918	1.82401e-05		0.15	0.000491049	0.00010167
0.25	0.00215731	0.000224744		0.25	0.00208879	0.000152835		0.25	0.000970687	0.000263088		0.25	0.00187257	4.86e-05		0.25	0.00375618	0.000156		0.25	0.00290052	0.000318		0.25	0.001441	0.000132353		0.25	0.00205806	0.000167536		0.25	0.00170945	6.56642e-05		0.25	0.00192958	0.000119481		0.25	0.00193706	0.000288512		0.25	0.00143106	0.000124011
0.35	0.00378796	0.000207713		0.35	0.00448624	0.000296881		0.35	0.00240269	0.000474684		0.35	0.00436404	0.000293		0.35	0.00808889	0.000275		0.35	0.00669588	0.00023		0.35	0.00378049	0.000243379		0.35	0.00451022	0.000121208		0.35	0.00327645	0.000254968		0.35	0.00362651	0.000159094		0.35	0.00403261	0.000768979		0.35	0.00260957	0.00010936
0.45	0.00804181	0.000485785		0.45	0.00973334	0.000559401		0.45	0.00536281	0.000427639		0.45	0.00979132	0.000358		0.45	0.0143259	0.000292		0.45	0.0143329	0.000659		0.45	0.00696764	0.000166379		0.45	0.00740027	2.95771e-05		0.45	0.00662412	0.000332972		0.45	0.00570662	0.000549779		0.45	0.00739606	0.000512196		0.45	0.00489646	0.000103604
0.55	0.0169243	0.000644858		0.55	0.0165093	0.000965308		0.55	0.0109947	0.00132519		0.55	0.0193287	0.000478		0.55	0.0251402	0.000727		0.55	0.0264904	0.000708		0.55	0.0119348	0.000820417		0.55	0.0130344	0.000343922		0.55	0.00968689	0.000311114		0.55	0.0102227	0.00080195		0.55	0.0114639	0.000843513		0.55	0.00914754	0.00038813
0.65	0.0302024	0.000644459		0.65	0.0292431	0.00127083		0.65	0.0176934	0.00217616		0.65	0.031072	0.000986		0.65	0.0453013	0.00107		0.65	0.0375833	0.000785		0.65	0.0198349	0.00073072		0.65	0.0206536	0.000266502		0.65	0.0168666	0.000741139		0.65	0.014506	0.00107567		0.65	0.0139997	0.000987466		0.65	0.0148016	0.000776935
0.75	0.0465594	0.00117414		0.75	0.0405771	0.00211092		0.75	0.0278808	0.00254246		0.75	0.0488455	0.00127		0.75	0.0644665	0.000864		0.75	0.0525179	0.00106		0.75	0.0289725	0.00114172		0.75	0.03163	0.000949863		0.75	0.0255848	0.000802332		0.75	0.0204453	0.00127986		0.75	0.0196172	0.00113852		0.75	0.0226865	0.000997161
0.85	0.0605566	0.00162203		0.85	0.0523203	0.00175412		0.85	0.0369053	0.00213831		0.85	0.0673332	0.00168		0.85	0.0758923	0.000422		0.85	0.0658325	0.00109		0.85	0.0383135	0.00124426		0.85	0.036651	0.000808367		0.85	0.0374797	0.00110522		0.85	0.0269183	0.00249055		0.85	0.0236146	0.00108735		0.85	0.0310764	0.00167974
0.95	0.0747969	0.00188116		0.95	0.0627642	0.00132163		0.95	0.0435656	0.000949936		0.95	0.0815838	0.00221		0.95	0.0777966	0.00108		0.95	0.0727598	0.00142		0.95	0.0454168	0.000738502		0.95	0.0436572	0.000704443		0.95	0.0445312	0.00108599		0.95	0.0350061	0.00292296		0.95	0.0290736	0.00139497		0.95	0.0389893	0.00171973
1.05	0.0758908	0.00213037		1.05	0.0663532	0.00095671		1.05	0.0492936	0.00183502		1.05	0.0800762	0.00217		1.05	0.076067	0.00177		1.05	0.0748735	0.00208		1.05	0.0494346	0.00107246		1.05	0.0447227	0.0010794		1.05	0.0462264	0.000578521		1.05	0.0393853	0.00350113		1.05	0.0315213	0.00159756		1.05	0.0451063	0.00183342
1.15	0.0695201	0.00200949		1.15	0.0603381	0.00173132		1.15	0.0512734	0.00147264		1.15	0.0704435	0.000915		1.15	0.0667202	0.000829		1.15	0.0699364	0.00168		1.15	0.0501466	0.00193424		1.15	0.0457591	0.00216638		1.15	0.0438189	0.000138399		1.15	0.0391663	0.0031363		1.15	0.0315917	0.00139229		1.15	0.0451204	0.00171331
1.25	0.0584601	0.000386405		1.25	0.054043	0.00191853		1.25	0.0473811	0.000892358		1.25	0.0610648	0.00161		1.25	0.0544035	0.00123		1.25	0.0578252	0.00123		1.25	0.0458915	0.00166135		1.25	0.0434675	0.00071498		1.25	0.0417961	0.00133834		1.25	0.0352387	0.00237782		1.25	0.0319087	0.000937052		1.25	0.0418654	0.00103987
1.35	0.0484838	0.00141146		1.35	0.0474177	0.00165062		1.35	0.0422874	0.00104798		1.35	0.0509085	0.00221		1.35	0.0468911	0.00197		1.35	0.0487534	0.00115		1.35	0.043908	0.0019104		1.35	0.0410591	0.000587425		1.35	0.0369241	0.000489253		1.35	0.035225	0.00190633		1.35	0.0336521	0.00259303		1.35	0.0393821	3.57389e-05
1.45	0.0396216	0.000759352		1.45	0.0437354	0.000460656		1.45	0.0398654	0.000285599		1.45	0.0437515	0.00342		1.45	0.0400601	0.000596		1.45	0.0434152	0.00111		1.45	0.0416532	0.00174058		1.45	0.0401687	0.000547445		1.45	0.0378501	0.000701869		1.45	0.0335829	0.00133857		1.45	0.037174	0.00191113		1.45	0.0375723	0.000621946
1.55	0.0378289	0.00108339		1.55	0.0441948	0.000623022		1.55	0.0387987	0.00138292		1.55	0.0391494	0.00326		1.55	0.0350984	0.000539		1.55	0.0387713	0.000655		1.55	0.0436198	0.00029684		1.55	0.0434675	0.000775097		1.55	0.0386193	0.00023368		1.55	0.0355261	0.00171148		1.55	0.0416821	0.00121301		1.55	0.039817	0.000945922
1.65	0.039733	0.000824634		1.65	0.0468507	0.00116833		1.65	0.0408554	0.00172562		1.65	0.0382766	0.00259		1.65	0.0351683	0.00054		1.65	0.0382159	0.000893		1.65	0.0434503	0.000509793		1.65	0.0457299	0.00203087		1.65	0.0423659	0.000893593		1.65	0.0390979	0.000763774		1.65	0.0477574	0.00126462		1.65	0.0459061	0.00086765
1.75	0.0422651	0.00128727		1.75	0.0481571	0.00131935		1.75	0.0454397	0.00161797		1.75	0.0391811	0.00171		1.75	0.0358322	0.000838		1.75	0.0418569	0.000746		1.75	0.045705	0.00052297		1.75	0.0480069	0.00151601		1.75	0.046725	0.000666736		1.75	0.0435181	0.000166318		1.75	0.0578125	0.00215368		1.75	0.0506622	0.000919207
1.85	0.0469443	0.00177331		1.85	0.0499444	0.000843369		1.85	0.046468	0.00249094		1.85	0.0415933	0.00169		1.85	0.0366533	0.000752		1.85	0.0414404	0.000319		1.85	0.0490278	0.000418093		1.85	0.0492038	0.00112259		1.85	0.0492607	0.000681607		1.85	0.0474047	0.00143454		1.85	0.0631835	0.00093933		1.85	0.0562041	0.000806086
1.95	0.0476735	0.0016926		1.95	0.0486236	0.00102321		1.95	0.0464392	0.00222979		1.95	0.0407998	0.000984		1.95	0.0362515	0.000313		1.95	0.0432301	0.000677		1.95	0.0477393	0.00162984		1.95	0.048328	0.000478753		1.95	0.0523377	0.000637624		1.95	0.053426	0.00250753		1.95	0.0641696	0.00227057		1.95	0.0585471	0.00048957
2.05	0.0471064	0.00190924		2.05	0.0457955	0.000350978		2.05	0.0441422	0.00190236		2.05	0.0393716	0.000741		2.05	0.0347316	0.000434		2.05	0.0406535	0.00194		2.05	0.0470104	0.00056939		2.05	0.0456715	0.000794367		2.05	0.0518391	0.000206658		2.05	0.054384	0.00225321		2.05	0.061669	0.00278969		2.05	0.0574527	0.00100321
2.15	0.0412928	0.00174275		2.15	0.0407494	0.000179239		2.15	0.0427871	0.00100875		2.15	0.0338332	0.00107		2.15	0.031517	0.000837		2.15	0.0347291	0.00226		2.15	0.0438063	0.00205621		2.15	0.0430442	0.000421038		2.15	0.0488048	0.000378528		2.15	0.0517291	0.00214992		2.15	0.0566151	0.00379071		2.15	0.0531315	0.000703666
2.25	0.034517	0.0016444		2.25	0.0344615	0.000678108		2.25	0.041211	0.00130039		2.25	0.029247	0.00088		2.25	0.0277608	0.000575		2.25	0.0296995	0.00221		2.25	0.0387543	0.00150778		2.25	0.0382712	0.0010669		2.25	0.0444742	0.000805691		2.25	0.0495258	0.00259407		2.25	0.05098	0.00283721		2.25	0.046341	0.000372389
2.35	0.0276298	0.00121046		2.35	0.0287622	0.000816855		2.35	0.0360596	0.000709649		2.35	0.0235499	0.00109		2.35	0.0248956	0.000705		2.35	0.023667	0.00173		2.35	0.0354654	0.000853533		2.35	0.0336442	0.00149295		2.35	0.0381635	0.000499435		2.35	0.0443666	0.00254319		2.35	0.0445877	0.00180665		2.35	0.0392979	0.000811788
2.45	0.0210161	0.000519562		2.45	0.0229049	0.000802234		2.45	0.0324555	0.000482804		2.45	0.0188685	0.00123		2.45	0.0189905	0.000154		2.45	0.017434	0.000998		2.45	0.0308204	0.000881613		2.45	0.0299806	0.00142204		2.45	0.0336477	0.000356477		2.45	0.0385505	0.00149934		2.45	0.0377903	0.00162712		2.45	0.0332931	0.000496552
2.55	0.0162963	0.000459479		2.55	0.0182536	0.000550886		2.55	0.029803	0.000514324		2.55	0.0147743	0.00181		2.55	0.0171911	0.000772		2.55	0.0132529	0.00142		2.55	0.0283113	0.000154876		2.55	0.0265505	0.00117393		2.55	0.0302288	0.000607795		2.55	0.0344313	0.00156495		2.55	0.0303415	0.00124815		2.55	0.0294208	0.000754299
2.65	0.0130654	0.000310271		2.65	0.0147579	0.000800083		2.65	0.0260259	0.000308359		2.65	0.0123939	0.00202		2.65	0.0127011	0.00115		2.65	0.0109078	0.00103		2.65	0.0235476	0.000515508		2.65	0.0232371	0.00115553		2.65	0.0262401	0.000256537		2.65	0.0294774	0.00118627		2.65	0.0273302	0.000378485		2.65	0.0254504	0.000476802
2.75	0.00980412	0.000533755		2.75	0.0124394	0.00082433		2.75	0.0233734	0.000311807		2.75	0.0098548	0.00212		2.75	0.0105872	0.000716		2.75	0.00851642	0.00101		2.75	0.0210046	0.000494203		2.75	0.0204493	0.00112664		2.75	0.0228069	0.00087105		2.75	0.0263846	0.00127539		2.75	0.0233856	0.00125761		2.75	0.0218727	0.00100313
2.85	0.00829501	0.000595956		2.85	0.0100563	0.000730436		2.85	0.021826	0.000452848		2.85	0.0090772	0.00169		2.85	0.00889254	0.000869		2.85	0.00722044	0.000737		2.85	0.0184786	7.19806e-05		2.85	0.019807	0.000955057		2.85	0.0215676	0.00101496		2.85	0.0236202	0.000976389		2.85	0.0196172	0.00065695		2.85	0.0192351	0.00120676
2.95	0.00676565	0.000780977		2.95	0.00852744	0.000499985		2.95	0.0192504	0.000175082		2.95	0.00753789	0.00185		2.95	0.00716295	0.000464		2.95	0.00620217	0.000337		2.95	0.0157662	0.000164443		2.95	0.0177198	0.000612363		2.95	0.0179065	0.000657749		2.95	0.0219233	0.00139339		2.95	0.017821	0.000854885		2.95	0.0167798	0.000942295
3.05	0.00516539	0.000758785		3.05	0.00727847	0.000595919		3.05	0.0164056	0.000250672		3.05	0.00691899	0.00125		3.05	0.00566048	0.000214		3.05	0.00535362	0.00107		3.05	0.0141726	0.000151203		3.05	0.0161434	0.000555298		3.05	0.0154848	0.000467298		3.05	0.0190494	0.00095805		3.05	0.015338	0.000634961		3.05	0.0148156	0.000844858
3.15	0.00464885	0.00069378		3.15	0.00562036	0.000447367		3.15	0.0133974	0.000646696		3.15	0.00520511	0.00116		3.15	0.00447248	0.000555		3.15	0.00465934	0.000484		3.15	0.0118162	0.000510555		3.15	0.0131804	0.000612729		3.15	0.013234	0.00045281		3.15	0.0162167	0.00106908		3.15	0.012362	0.000547538		3.15	0.0126691	0.00093698
3.25	0.00350437	0.000524618		3.25	0.00493127	0.000271544		3.25	0.0125132	0.00067588		3.25	0.00517337	0.00134		3.25	0.00307483	0.000406		3.25	0.00415021	0.000241		3.25	0.0118162	0.000927744		3.25	0.0117937	0.000764218		3.25	0.0104561	0.000204082		3.25	0.0139176	0.000959269		3.25	0.0104954	0.000304062		3.25	0.0101437	0.000546029
3.35	0.00280552	0.000509354		3.35	0.00377562	0.000129307		3.35	0.00994714	0.000496942		3.35	0.00387209	0.0012		3.35	0.00274289	0.000454		3.35	0.00291595	0.000487		3.35	0.00871378	0.000327823		3.35	0.00956051	0.000675004		3.35	0.00898886	0.000196464		3.35	0.0120564	0.000975286		3.35	0.00889288	0.000440499		3.35	0.00768842	0.000469315
3.45	0.00195475	0.000356937		3.45	0.0028353	0.000171585		3.45	0.00782316	0.000719153		3.45	0.00265016	0.00117		3.45	0.00216636	0.000348		3.45	0.00248395	0.000272		3.45	0.00661163	0.000155015		3.45	0.00794033	0.000373782		3.45	0.00772102	3.95868e-05		3.45	0.0101953	0.000713492		3.45	0.00690299	0.000307375		3.45	0.00650991	0.000619246
3.55	0.00148885	0.000274037		3.55	0.00216775	5.17245e-05		3.55	0.0065161	0.000581492		3.55	0.002063	0.000711		3.55	0.00151994	0.000753		3.55	0.00206739	0.000382		3.55	0.00595046	0.000292903		3.55	0.00656829	0.000189894		3.55	0.00604006	6.35564e-05		3.55	0.00825202	0.000556202		3.55	0.00505397	0.000305531		3.55	0.00481228	0.000433971
3.65	0.00115462	0.00029608		3.65	0.00183756	0.000203183		3.65	0.00521865	0.000569878		3.65	0.00114259	0.000696		3.65	0.00134524	0.000371		3.65	0.00186682	4.65e-05		3.65	0.00417041	0.000226196		3.65	0.00525463	0.00021334		3.65	0.00468674	0.000277287		3.65	0.00602138	0.000346835		3.65	0.00484266	0.000235474		3.65	0.00373197	0.000390838
3.75	0.00103308	0.000237771		3.75	0.00161505	0.000106494		3.75	0.00384431	0.000204812		3.75	0.00126954	0.000716		3.75	0.000925942	0.0007		3.75	0.00124969	0.000377		3.75	0.0035262	0.000104854		3.75	0.00480215	0.000317823		3.75	0.00394598	0.000178634		3.75	0.00489921	0.000436145		3.75	0.00283516	0.000291534		3.75	0.00256748	0.000421037
3.85	0.000536796	0.000119836		3.85	0.00106234	0.000128689		3.85	0.00331571	0.00032506		3.85	0.00063477	0.000744		3.85	0.000821118	0.000506		3.85	0.000771414	0.00016		3.85	0.00289894	4.85841e-05		3.85	0.00380961	0.000309658		3.85	0.00269238	7.49003e-05		3.85	0.0036402	0.000460704		3.85	0.00265906	0.000197106		3.85	0.00244121	0.00024946
3.95	0.000425385	0.000126483		3.95	0.000832645	9.16612e-05		3.95	0.0024123	0.000274115		3.95	0.0006189	0.000435		3.95	0.000628942	0.000363		3.95	0.00063256	0.000156		3.95	0.00235645	0.000172841		3.95	0.00299222	0.000240763		3.95	0.00195162	5.08821e-05		3.95	0.00286015	0.000270196		3.95	0.00174336	0.000111033		3.95	0.00175375	0.000242468

## Sheet: Figure 6
With Gs - TDP
WT APO (6a)				WT ZM (6a)				WT NECA (6a)				D52N APO (6b)				D52N ZM (6b)				D52N NECA (6b)				I92N APO (6c)				I92N ZM (6c)				I92N NECA (6c)				R291Q APO (6d)				R291Q ZM (6d)				R291Q NECA (6d)
Initial	Final	Density		Initial	Final	Density		Initial	Final	Density		Initial	Final	Density		Initial	Final	Density		Initial	Final	Density		Initial	Final	Density		Initial	Final	Density		Initial	Final	Density		Initial	Final	Density		Initial	Final	Density		Initial	Final	Density
0.613812	2.15628	2		0.582412	2.94335	1		0.605824	1.32213	5		0.697368	2.40156	7		0.681076	2.11626	4		0.636992	2.13996	1		0.542	2.13879	4		0.611308	2.07359	2		0.60358	2.03682	2		0.584524	2.29552	3		0.52256	1.88994	11		0.594872	2.11394	3
0.630672	1.62849	11		0.63368	1.9558	1		0.695644	2.02127	2		0.743492	2.13493	3		0.713836	2.00452	5		0.653444	1.35035	14		0.759116	1.46734	4		0.633464	2.3193	3		0.656116	1.78554	3		0.697556	2.28487	5		0.633576	2.25323	1		0.658556	1.97085	3
0.744368	1.95391	6		0.669924	2.02048	3		0.711904	1.44925	9		0.769568	2.04428	8		0.751516	2.21045	1		0.697776	2.08815	4		0.767412	2.1981	5		0.674228	1.74508	3		0.667368	1.93467	1		0.724888	3.385	1		0.655872	2.25066	3		0.696668	2.27692	1
0.757756	2.15466	3		0.67298	1.92261	4		0.718224	1.99985	11		0.771436	2.01701	11		0.75514	2.07512	3		0.74432	2.11801	4		0.77172	1.72269	8		0.674228	2.81782	1		0.667368	2.78643	2		0.761992	2.4315	2		0.666528	2.01101	5		0.706448	1.84568	6
0.772276	1.97983	14		0.68068	1.83928	16		0.73274	1.82696	6		0.772896	2.05302	4		0.7651	2.31564	1		0.744948	2.64114	3		0.814544	2.01344	4		0.691604	2.13981	1		0.670424	2.02245	4		0.772276	1.7476	3		0.667352	1.97543	2		0.708112	2.08406	3
0.774944	1.82727	4		0.699636	1.81394	8		0.753208	1.91027	12		0.799216	2.1878	2		0.78946	1.98151	3		0.764696	2.22345	6		0.816684	2.00322	14		0.72538	1.99229	6		0.719164	2.15759	2		0.772276	2.9681	3		0.669836	2.18862	6		0.708716	2.06258	5
0.782484	1.92272	1		0.700928	2.09726	4		0.767808	1.91305	10		0.80178	2.26342	3		0.78946	2.63686	2		0.765644	2.28815	1		0.81998	2.01942	8		0.728264	2.02446	4		0.739468	2.06557	6		0.795008	2.18872	23		0.678524	2.04263	10		0.742664	2.13008	7
0.788108	1.80104	1		0.747148	2.11126	2		0.770128	1.93576	11		0.804544	2.02477	3		0.791256	1.90406	2		0.769236	1.8391	9		0.828744	1.51833	7		0.7626	1.83831	2		0.740804	2.02398	6		0.809448	2.12186	7		0.687172	1.97916	1		0.758768	2.30669	2
0.800156	2.02809	1		0.764232	1.94602	10		0.783684	1.84199	4		0.81126	1.70966	7		0.810232	2.17423	2		0.771808	1.40605	9		0.838004	2.42216	2		0.7626	3.36018	1		0.740892	1.8912	4		0.811112	2.0926	5		0.713248	1.75422	11		0.76866	1.9999	4
0.81436	1.88522	13		0.769424	1.99582	4		0.787904	1.90596	10		0.814684	1.65526	4		0.814444	1.90665	4		0.793828	2.12445	12		0.847408	2.08208	9		0.765184	1.92614	5		0.740892	3.35604	1		0.837592	2.16149	6		0.7534	2.00621	8		0.76866	3.61977	1
0.817888	1.92731	5		0.781532	2.36654	2		0.804448	1.84945	15		0.826412	2.06568	7		0.81482	1.65774	8		0.794168	2.27596	2		0.847408	3.63434	1		0.770352	1.96002	2		0.768876	1.7537	10		0.839956	1.96019	24		0.760084	1.8381	8		0.775804	1.93871	3
0.824444	1.80175	6		0.781808	2.15792	1		0.816404	2.03812	3		0.830864	1.79146	9		0.826736	2.00544	4		0.796108	2.0786	8		0.848668	1.56088	11		0.772784	2.08261	6		0.810292	1.86933	5		0.84448	1.97068	5		0.761104	1.90632	6		0.79062	2.29291	3
0.838436	2.16383	2		0.787464	2.22217	3		0.825864	2.27554	5		0.841988	1.93107	4		0.830248	2.01862	10		0.815184	1.97656	2		0.85274	2.17634	1		0.774276	2.14682	11		0.81408	2.28362	17		0.851548	2.00185	19		0.792212	2.11428	3		0.794744	1.97798	9
0.85198	1.5465	14		0.80384	2.05308	8		0.830284	1.88954	8		0.844868	1.97568	4		0.843888	2.10681	1		0.820808	2.22401	2		0.853044	1.49534	15		0.796464	1.81314	13		0.83466	2.2333	10		0.854312	2.13528	9		0.798464	2.02622	6		0.7992	1.90612	21
0.85354	2.01413	13		0.810176	1.95371	17		0.830744	2.04497	4		0.857768	1.93895	8		0.844948	2.24237	4		0.821696	2.0639	3		0.854384	1.97138	1		0.826652	2.11346	5		0.860816	1.86314	15		0.859336	1.98264	5		0.80388	2.12097	5		0.82616	2.14195	8
0.873	2.02059	16		0.810452	2.2987	9		0.832904	2.04864	19		0.864076	2.02748	1		0.847268	2.00593	3		0.821976	1.82599	7		0.854384	3.30572	1		0.839796	1.89659	10		0.862588	1.98671	11		0.860864	2.09594	5		0.808656	2.49924	10		0.82616	3.49172	2
0.879972	2.05113	11		0.813524	1.79274	11		0.845376	2.08287	4		0.866336	2.08228	6		0.849808	1.95199	2		0.82288	2.04333	3		0.87588	2.03451	6		0.84256	1.9823	5		0.866268	1.57637	9		0.860864	4.22672	1		0.815648	2.2489	3		0.830452	2.09156	6
0.879972	2.73291	1		0.818824	2.00626	10		0.854528	2.13705	5		0.877212	2.22697	2		0.851492	1.90314	7		0.822956	1.99342	3		0.885224	2.03814	4		0.845272	2.19989	9		0.884596	1.69556	15		0.863156	1.73237	17		0.821444	2.10645	2		0.835192	2.03941	3
0.881312	1.74742	27		0.823928	1.78173	4		0.857436	2.15332	7		0.877212	2.83774	4		0.85202	1.96732	4		0.827944	2.4069	3		0.886156	1.67376	3		0.850872	2.39778	1		0.890368	1.82307	12		0.870848	2.04051	14		0.830276	1.82074	3		0.83586	2.15598	5
0.890228	2.19583	8		0.830588	1.9091	10		0.863832	2.17425	11		0.877604	1.96296	3		0.855256	1.98987	6		0.842536	2.18487	3		0.886156	2.55595	1		0.858296	1.91197	6		0.897312	2.10407	9		0.874772	2.25789	1		0.848148	2.31356	2		0.838352	2.11396	4
0.89814	2.06861	4		0.833084	1.9726	12		0.873972	1.74598	7		0.879024	2.2307	4		0.866004	2.12112	2		0.862492	1.99653	19		0.892852	2.26028	3		0.859636	2.92584	1		0.904932	1.90297	6		0.874836	1.87933	17		0.87358	1.97646	2		0.858676	1.95385	12
0.904488	2.26973	2		0.837232	1.88128	7		0.896156	1.68215	12		0.879024	3.08333	1		0.866368	2.24741	2		0.862492	3.65044	1		0.895384	1.94408	4		0.859716	2.00642	5		0.910184	2.28588	2		0.87986	2.01072	1		0.87358	3.19376	2		0.862328	2.2733	3
0.908876	1.5654	20		0.845068	1.74492	13		0.902668	1.91428	5		0.880064	1.73081	12		0.86848	1.97336	8		0.86428	2.11171	4		0.903012	1.92996	7		0.865116	2.04521	7		0.920356	1.77344	7		0.8883	2.19558	2		0.880636	2.12716	4		0.867492	2.12845	2
0.908912	1.91688	8		0.846296	2.17524	3		0.905796	2.17858	3		0.880064	2.46264	2		0.870696	2.64563	3		0.865052	2.13667	4		0.908976	2.21512	2		0.865116	3.04328	2		0.923164	2.21214	2		0.89776	2.41113	13		0.88968	1.98166	4		0.869852	1.99066	2
0.912124	2.08762	4		0.849108	1.89764	21		0.91038	1.98486	4		0.883536	2.31607	26		0.872964	2.07384	2		0.8738	2.34897	3		0.914756	1.85388	8		0.869472	2.07924	6		0.926996	2.03176	2		0.899432	2.01071	5		0.89296	2.05198	5		0.87724	1.93839	5
0.914332	2.00604	3		0.849108	3.12658	5		0.91226	1.9395	11		0.884708	2.20714	1		0.873284	1.84671	17		0.87704	2.39218	1		0.916568	1.71109	8		0.870768	1.89833	2		0.929316	1.99834	13		0.91746	2.26932	1		0.905164	1.92472	9		0.878288	1.76868	12
0.918896	1.80243	10		0.8525	2.19918	1		0.91522	2.16134	1		0.88694	1.8469	12		0.875472	1.95381	7		0.881784	2.21393	6		0.920456	1.74404	7		0.873552	1.77697	2		0.933464	1.83276	14		0.918156	1.97923	5		0.905556	1.99886	13		0.888116	1.96935	8
0.920164	2.00607	2		0.85448	1.98784	17		0.922144	2.07144	4		0.891772	1.73814	4		0.875472	3.08368	1		0.883832	1.91369	1		0.920528	2.14512	8		0.873552	3.89576	1		0.933884	1.66515	8		0.918472	2.18469	2		0.909064	2.09696	10		0.893024	2.02279	6
0.922604	2.24394	2		0.875652	2.38884	4		0.926004	1.73597	15		0.892764	1.71163	1		0.878776	1.88172	5		0.884852	2.278	1		0.927076	2.07162	7		0.880316	2.04047	2		0.935704	1.76064	22		0.922984	1.85829	25		0.909064	3.04731	1		0.893024	2.95858	1
0.92294	1.88706	3		0.884584	1.84296	5		0.927424	1.91524	16		0.892764	3.03856	1		0.882064	1.99432	3		0.891128	1.8482	18		0.929484	2.01101	1		0.883912	1.99814	4		0.940172	2.31406	1		0.922984	3.34461	1		0.91812	1.99844	3		0.907228	1.80196	5
0.92332	2.1708	7		0.885044	2.07809	5		0.933916	2.09972	2		0.893928	1.74876	11		0.883168	1.45656	9		0.8927	2.00514	4		0.93286	1.99734	6		0.884304	1.91748	6		0.959536	1.85846	4		0.9327	1.85943	13		0.934888	2.39624	8		0.908096	2.00286	5
0.924816	2.19816	12		0.889472	1.97272	9		0.93848	2.04884	9		0.89396	1.96526	5		0.887172	1.82673	6		0.892968	2.0314	10		0.946592	1.924	8		0.896604	2.14653	4		0.962824	2.02848	6		0.933156	1.79781	10		0.937792	1.93892	20		0.909644	2.09759	4
0.925408	1.89264	8		0.894132	2.07665	3		0.954972	2.17242	3		0.900432	2.1737	1		0.88954	2.27994	5		0.892968	3.14999	1		0.948388	2.13011	3		0.90152	2.0988	5		0.967296	1.90572	13		0.933736	2.05214	15		0.941284	1.91032	2		0.918488	2.05629	2
0.925408	2.95275	3		0.896212	1.89083	16		0.957636	1.75992	24		0.909352	1.9392	4		0.890632	1.8309	3		0.896736	1.86567	10		0.948668	1.81627	3		0.90632	1.9619	6		0.969888	1.86448	3		0.935176	2.15093	7		0.944212	1.8253	14		0.918488	3.59081	1
0.928888	1.96329	2		0.909244	1.60518	5		0.95862	2.14438	20		0.910572	2.21587	3		0.89366	1.57099	7		0.901736	1.84147	5		0.95198	2.00183	7		0.906464	2.16038	8		0.972464	1.91263	4		0.937976	1.8783	3		0.944212	3.08643	1		0.92188	2.24684	8
0.934788	2.05242	9		0.913288	1.65068	11		0.95904	1.86644	9		0.913228	2.27844	16		0.894872	2.2353	1		0.905736	2.13236	2		0.954072	1.78554	2		0.906652	2.04072	8		0.972632	1.71474	14		0.938764	1.89686	9		0.944548	2.32432	4		0.92188	2.9267	1
0.935636	2.02615	2		0.914848	2.26406	1		0.960096	2.13474	9		0.918336	1.7422	3		0.896316	1.92263	6		0.914652	2.02399	6		0.957112	2.104	4		0.907328	1.9509	11		0.972632	2.86014	1		0.938764	2.96674	3		0.946588	1.99045	2		0.92374	2.42367	4
0.939144	2.11925	1		0.91766	2.19422	10		0.97034	2.04453	3		0.923752	1.97879	1		0.896896	1.75929	26		0.914976	1.86484	3		0.970012	1.88884	2		0.907328	2.84338	1		0.975316	2.1107	1		0.940472	2.0258	9		0.946816	1.92222	6		0.929064	2.12238	2
0.942292	2.27936	3		0.919628	2.20118	4		0.97422	2.30861	5		0.9298	1.68444	11		0.90134	2.19697	5		0.915784	1.65072	18		0.970012	3.43547	4		0.917432	1.72006	14		0.976012	2.23711	3		0.955336	2.12141	1		0.956112	1.87074	10		0.929064	3.3238	1
0.948048	2.08127	10		0.92092	2.16131	8		0.975688	2.00998	4		0.929992	2.05985	2		0.901476	2.18427	2		0.923084	2.08312	1		0.974744	2.26874	2		0.917432	2.93701	4		0.977864	1.91861	16		0.957672	2.26574	5		0.97156	2.16508	6		0.931264	1.99488	3
0.953268	2.22131	2		0.92248	2.22056	3		0.97844	2.3139	2		0.937204	2.11642	2		0.903092	1.82117	5		0.923912	2.08728	2		0.975292	2.10316	12		0.92102	2.2062	8		0.978104	1.82906	14		0.969232	2.07677	9		0.972868	1.75852	4		0.934052	2.04432	27
0.95564	1.64997	11		0.924516	2.16232	10		0.985044	2.25566	11		0.937204	2.80519	2		0.903888	1.95185	2		0.925772	2.26388	2		0.977052	2.13446	2		0.925252	1.99062	10		0.978104	3.1213	1		0.972976	2.40941	8		0.98434	1.91425	11		0.937576	1.95623	5
0.959384	2.08321	5		0.9283	2.03732	5		0.985744	2.25226	2		0.93914	1.91122	4		0.904536	1.90968	1		0.927028	2.03653	1		0.977668	2.03678	6		0.926088	1.85552	14		0.979036	1.89508	1		0.975884	2.06521	5		0.98434	3.08169	2		0.95156	2.14102	7
0.960044	2.47532	6		0.929024	1.90428	10		0.986776	1.90828	6		0.942696	2.05048	7		0.91038	2.17501	20		0.92994	1.97402	1		0.983152	1.72264	5		0.93414	1.78627	6		0.984516	2.07527	8		0.979928	2.0109	7		0.985272	2.03185	11		0.953048	2.31595	4
0.960384	1.70062	14		0.92994	1.84168	14		0.98702	1.76047	19		0.942732	2.04416	7		0.91038	4.1752	1		0.932108	1.86082	7		0.984308	2.12038	4		0.936848	1.94922	4		0.988928	2.21731	5		0.980416	1.77345	6		0.985908	1.84497	9		0.953976	2.33914	1
0.960384	2.66473	2		0.92994	3.30175	5		0.992472	1.8819	8		0.944332	1.73991	4		0.9127	2.07901	3		0.935064	1.86015	13		0.98786	2.04464	12		0.938704	1.82333	6		0.989264	2.36168	1		0.980416	2.91173	2		0.990424	1.98211	4		0.966172	2.06234	20
0.964644	1.9478	6		0.932948	2.32888	1		0.99856	2.05679	1		0.948124	1.8916	8		0.912904	1.70481	18		0.935064	2.96927	2		0.99348	1.78522	10		0.954292	1.87431	11		0.99238	1.89612	17		0.983012	2.34568	2		0.990424	2.64619	1		0.966172	3.07522	1
0.965232	2.27732	1		0.935976	2.16075	7		0.999724	2.21345	9		0.954364	1.76807	2		0.912988	1.90365	6		0.942768	2.06781	9		0.99348	2.68025	4		0.957044	1.67319	6		0.998976	1.69186	3		0.986048	1.66241	2		0.992692	1.93817	6		0.972944	1.82065	6
0.966532	1.89579	15		0.936064	1.8344	15		1.00497	1.92393	11		0.964592	2.17302	1		0.912988	2.99368	1		0.946664	2.17464	2		0.996692	1.98034	3		0.96028	1.78927	17		1.00259	1.757	20		0.986324	1.79541	3		0.998188	1.88788	19		0.975804	2.00228	8
0.96656	1.79843	8		0.939544	1.95202	4		1.00515	2.06609	7		0.974576	1.81386	1		0.915612	2.13197	1		0.946724	2.14961	11		0.996692	2.86291	1		0.960816	1.81054	6		1.00392	2.02924	3		0.991172	2.34675	6		1.00648	2.00054	1		0.976584	1.75689	21
0.968424	2.07274	2		0.941428	1.71588	41		1.00666	1.63761	14		0.974576	2.81613	2		0.91724	2.24424	6		0.952684	2.18093	17		1.00392	1.79011	4		0.966868	2.04426	6		1.00435	2.06513	3		0.997524	1.89368	10		1.00879	1.80499	24		0.979532	2.57751	2
0.969168	2.26128	19		0.943044	1.89839	13		1.01394	2.21005	13		0.974876	1.9475	7		0.92082	1.78184	4		0.953264	1.85522	9		1.00392	2.66898	1		0.96788	2.17597	7		1.0068	1.95377	1		1.00291	1.99538	4		1.01258	1.98244	7		0.982272	2.24748	5
0.970752	2.0494	6		0.945148	1.90787	21		1.01523	2.35249	3		0.97714	2.15816	7		0.92358	2.26271	5		0.95578	2.01972	8		1.01221	2.13809	11		0.96788	3.3626	1		1.01445	2.10833	2		1.00608	2.30926	11		1.01527	1.98419	13		0.982488	1.97125	6
0.981504	1.99399	4		0.949236	2.2832	1		1.01784	1.96568	5		0.977652	2.18439	5		0.925396	1.71536	8		0.959952	1.72803	10		1.016	2.18816	8		0.967984	2.29152	7		1.01445	3.23517	2		1.00608	3.26477	2		1.0189	2.17515	1		0.982488	2.6844	3
0.981524	1.78203	6		0.949936	1.84561	24		1.02272	2.03822	12		0.985828	2.09142	12		0.925824	2.03701	3		0.9616	2.07759	10		1.02008	2.40703	1		0.967984	3.41921	1		1.01598	1.76082	11		1.01004	2.03276	4		1.0189	3.08468	2		0.987272	1.9778	8
0.981524	2.42151	5		0.950268	1.9335	6		1.0274	2.05607	9		0.987384	1.98724	6		0.926296	1.9475	8		0.963032	1.74094	22		1.0206	2.1617	9		0.968148	1.84227	9		1.02172	1.91415	12		1.01401	1.87095	3		1.01891	2.31107	5		0.999508	1.67853	7
0.982124	1.92084	12		0.952312	2.01802	1		1.02846	2.34046	11		0.993016	1.65458	7		0.92642	1.82639	6		0.963532	1.92094	8		1.0206	3.06291	3		0.972748	1.81696	13		1.02375	1.86539	5		1.01497	2.2926	7		1.02143	1.97063	7		1.00283	2.09862	9
0.982124	2.46258	1		0.955624	2.04214	2		1.02857	2.00931	2		0.996736	1.93051	7		0.930388	2.12356	3		0.963688	1.87459	9		1.02999	1.76305	3		0.981384	1.94738	5		1.02626	1.88821	24		1.01595	1.78104	9		1.02645	1.97893	7		1.00452	1.87313	7
0.988368	2.14743	12		0.962644	2.09322	5		1.03942	2.20088	4		0.996892	2.10942	2		0.932068	2.06198	3		0.963764	1.72484	12		1.03045	2.12382	10		0.982724	2.13873	11		1.02843	1.96136	10		1.01595	3.66662	1		1.02863	1.7652	4		1.00965	1.94724	4
0.989548	2.03416	5		0.962992	1.95795	4		1.04049	1.91814	4		0.99994	2.0071	10		0.933884	1.6642	11		0.966616	2.10921	2		1.03217	2.08267	8		0.983224	1.97234	17		1.03177	2.14214	4		1.02098	1.90653	11		1.0298	1.72088	7		1.01193	1.73121	11
0.990204	1.77188	3		0.963744	1.86627	4		1.04467	2.06662	2		1.002	2.33441	4		0.934352	1.87602	3		0.966868	2.12064	17		1.03635	1.75928	6		0.984344	2.0596	5		1.03177	2.8841	1		1.02334	2.3854	4		1.03152	1.82598	14		1.01363	1.86982	9
0.993544	1.73691	15		0.967856	1.79972	17		1.05556	2.04884	10		1.00338	1.92884	4		0.934352	2.73832	3		0.974312	2.36944	1		1.03635	2.87023	1		0.985376	2.21253	2		1.03332	1.76058	9		1.02433	2.0612	5		1.0317	2.05178	7		1.01961	2.1115	7
1.00022	2.25007	3		0.967856	2.93763	1		1.05836	1.90761	14		1.00614	1.82675	8		0.938164	2.05094	6		0.974972	2.03184	6		1.04168	1.93787	8		0.986208	2.01822	8		1.0334	2.1062	13		1.02982	2.12712	24		1.0317	2.70381	1		1.01961	3.19186	1
1.00068	1.847	9		0.969876	1.59981	12		1.05944	2.22712	14		1.00814	2.329	1		0.938608	2.10962	5		0.975668	2.22672	3		1.04798	1.79437	6		0.987384	1.92992	5		1.03455	2.12312	16		1.03255	2.24966	29		1.03212	2.2657	2		1.02734	1.93445	20
1.00101	1.78171	19		0.975488	1.71384	4		1.06212	1.80824	5		1.0088	1.84264	6		0.950292	2.2279	3		0.979724	1.77197	12		1.04798	2.67355	1		0.990572	1.76952	6		1.03949	2.08077	5		1.0377	1.82888	18		1.03212	3.04174	2		1.02744	2.08155	9
1.0037	2.11341	4		0.977928	2.07256	11		1.06249	1.98233	2		1.0112	2.08497	10		0.953352	1.56484	10		0.98434	2.59219	4		1.05117	2.0699	10		0.994232	2.11499	11		1.04391	1.95065	9		1.03828	1.98312	8		1.03559	1.7904	14		1.02782	2.11168	13
1.00525	1.88632	1		0.979112	1.99202	3		1.06359	1.94019	8		1.01667	1.66906	9		0.953468	1.97013	16		0.987688	2.03042	12		1.0569	2.04063	14		0.999704	1.87336	10		1.04391	3.01806	2		1.04186	2.07064	11		1.03839	1.81686	6		1.02782	3.12705	2
1.0077	1.95715	2		0.979112	3.27833	1		1.06537	1.8032	15		1.01915	2.04021	11		0.957104	2.13122	5		0.988052	1.79636	1		1.05842	1.95822	5		0.99988	2.24166	4		1.0469	2.00095	10		1.04293	2.11723	11		1.04084	1.90714	3		1.02794	1.97858	12
1.00856	2.01502	4		0.979484	2.0147	8		1.06664	1.97817	7		1.01992	1.48797	9		0.957468	2.06654	10		0.992576	2.21048	1		1.05944	1.7547	1		1.00046	1.96054	3		1.05477	2.06393	9		1.04293	2.85736	1		1.04533	1.86148	9		1.02794	2.63687	1
1.01546	1.95179	8		0.982496	2.04051	3		1.07035	1.95026	5		1.0224	1.87502	15		0.960984	1.9401	7		0.992592	2.12037	7		1.05944	2.18159	1		1.00046	3.07119	1		1.0555	2.22254	3		1.04421	2.2459	15		1.0461	2.06204	9		1.03199	2.23855	5
1.01554	1.82891	5		0.98404	1.90485	16		1.07602	2.12214	8		1.02304	1.77463	6		0.961716	2.03492	2		0.99282	1.76145	33		1.06412	1.80561	18		1.00385	2.16545	15		1.05586	1.9483	6		1.04438	2.21361	12		1.04654	2.54739	2		1.04298	2.10839	2
1.01786	2.02309	24		0.98466	1.75457	7		1.0779	1.96656	12		1.0266	1.67137	2		0.9619	1.84182	14		0.993388	2.09786	9		1.06587	2.17858	4		1.00906	2.20762	3		1.05621	2.28389	15		1.04806	1.82158	24		1.05038	2.2235	5		1.04546	1.82288	10
1.01958	2.08704	3		0.98466	2.75119	1		1.08192	1.96877	7		1.02662	1.56268	10		0.964404	1.67579	9		0.99596	1.65314	6		1.06587	2.83962	2		1.01088	2.17441	6		1.0572	2.05214	9		1.05428	2.03755	13		1.05138	2.0547	6		1.04546	2.6171	1
1.02024	2.1339	16		0.984764	1.77307	9		1.08192	2.48842	7		1.02743	1.79251	7		0.967012	2.02214	6		0.997692	1.84784	15		1.06661	2.01962	6		1.01212	1.86215	5		1.0599	2.17186	17		1.05848	2.24634	11		1.05304	2.2247	16		1.04565	1.94433	4
1.02075	1.99115	5		0.988604	2.16271	3		1.08279	2.0197	2		1.0319	1.98163	7		0.972236	1.82428	6		0.999328	1.87393	25		1.06899	2.2517	5		1.01503	1.90682	17		1.0599	2.75106	2		1.05864	1.80903	15		1.05463	2.06515	2		1.04657	1.907	5
1.02157	2.0545	9		0.989984	2.22754	5		1.08408	1.5654	22		1.03494	2.10183	11		0.97426	2.02138	16		1.0007	2.00056	2		1.07345	1.94748	10		1.01627	2.15982	10		1.06026	2.11262	16		1.0611	1.70993	14		1.05465	1.94036	6		1.04681	2.12551	17
1.03222	1.93493	8		0.9903	2.05823	3		1.08789	1.81582	6		1.03506	1.76647	9		0.976276	1.92593	7		1.00266	1.86856	4		1.0749	2.90655	1		1.01631	2.32398	1		1.06048	1.84951	7		1.06151	2.03225	6		1.05465	3.41517	5		1.04832	1.87286	9
1.03626	2.04033	1		0.9903	2.86891	2		1.08812	1.86128	14		1.03506	2.48995	1		0.980984	1.74832	2		1.00266	2.765	1		1.07703	2.20486	4		1.01788	2.01545	6		1.06048	2.33862	3		1.0625	2.05661	7		1.05801	2.1011	7		1.0499	1.94601	15
1.03642	1.89938	17		0.991624	2.1404	11		1.09074	2.095	5		1.03526	1.89128	9		0.980984	2.31576	4		1.00276	1.67669	9		1.07703	3.11925	1		1.01937	2.0043	11		1.0605	1.97723	14		1.0629	2.16987	10		1.06181	2.12803	2		1.05075	2.16732	8
1.03665	2.03086	4		0.991624	3.1751	3		1.09204	1.82339	8		1.03642	2.0317	2		0.98606	2.02933	7		1.0037	2.0495	10		1.07764	1.88074	4		1.02238	2.03854	8		1.06456	1.95357	7		1.06296	2.02065	13		1.06181	3.19616	2		1.05114	2.24951	11
1.03712	2.09385	14		0.995084	1.89026	14		1.09212	2.06497	1		1.03795	2.35379	3		0.986348	1.91387	3		1.00386	1.66712	3		1.07843	2.0958	2		1.02516	2.15426	5		1.06532	1.97756	6		1.06592	1.92995	9		1.06584	2.12968	12		1.05526	2.14766	8
1.03727	2.07284	2		0.99524	2.13202	21		1.09342	2.0608	2		1.03844	1.97589	11		0.994956	1.87334	9		1.00988	2.24643	3		1.08535	1.88452	4		1.03052	1.87452	11		1.06532	2.7972	2		1.06616	2.17051	10		1.06584	3.17857	3		1.06232	2.13324	1
1.03812	2.02807	4		0.997048	1.87799	12		1.09439	1.99664	4		1.03844	3.10274	1		0.996408	1.77725	12		1.01264	2.32296	9		1.09066	1.57982	7		1.03786	1.93122	14		1.06583	2.03436	4		1.06796	1.91576	3		1.06948	1.98821	10		1.06649	1.82342	6
1.03945	2.06562	8		0.997276	1.9981	18		1.09581	1.96574	9		1.04299	2.07483	14		0.996772	2.0048	19		1.01276	2.01321	11		1.09234	2.28363	4		1.04032	2.02442	8		1.07024	2.00558	4		1.06973	2.24344	10		1.07208	2.29538	8		1.07074	2.05194	4
1.04444	1.87784	10		0.998852	1.95914	4		1.09901	2.0676	10		1.04491	1.88691	11		1.00182	1.7967	8		1.01361	1.73704	1		1.09234	2.80189	4		1.04034	2.07162	22		1.07267	2.43644	1		1.07415	1.9515	17		1.07208	3.28657	2		1.074	2.01947	17
1.04945	1.86546	4		0.999716	1.98948	5		1.10225	2.07924	17		1.04515	1.62308	21		1.003	2.03484	3		1.01436	1.74324	3		1.09364	2.16334	8		1.04107	1.80425	6		1.07728	1.7935	3		1.07438	1.99311	3		1.0724	1.988	2		1.075	2.17826	3
1.04963	1.85198	8		1.00355	1.54484	22		1.10225	3.01862	3		1.04717	2.03769	3		1.00482	1.96684	13		1.01436	2.92013	1		1.09444	2.08043	3		1.04196	2.02604	12		1.07728	2.98872	2		1.07567	2.77358	2		1.0724	2.8023	1		1.075	2.84771	1
1.05107	1.92023	6		1.00492	1.9413	20		1.1028	1.80184	11		1.05456	2.03049	6		1.00888	2.30561	12		1.0163	2.04458	9		1.09493	1.90111	6		1.04744	2.03078	22		1.07934	2.09726	9		1.07812	1.75548	3		1.07308	2.34002	2		1.07664	2.70004	1
1.05526	1.9748	16		1.00896	1.85155	8		1.10411	2.01663	13		1.05726	1.94028	15		1.01378	1.92872	2		1.01666	1.86382	10		1.09984	2.00573	4		1.04806	1.62832	18		1.0799	1.93899	8		1.07812	2.50876	2		1.07785	1.99837	4		1.07917	2.08332	7
1.05902	1.96422	13		1.0093	1.98844	15		1.10468	2.01957	11		1.05864	2.09374	3		1.01378	2.87319	1		1.0184	2.21414	1		1.09984	2.75308	2		1.04833	1.80356	4		1.0823	2.01512	5		1.07814	2.12208	18		1.07785	2.9966	1		1.08007	2.4421	3
1.06083	2.0092	5		1.01355	1.67084	22		1.10505	2.09746	5		1.06183	1.76106	5		1.0155	1.95417	3		1.02236	1.95756	2		1.10134	1.953	3		1.04942	2.34442	3		1.08582	2.10757	11		1.08575	2.04592	2		1.0791	1.92146	11		1.08335	1.90585	12
1.06096	1.99562	17		1.0141	1.98084	12		1.1061	2.0197	4		1.06222	1.81153	18		1.01777	1.77222	4		1.02273	1.69242	10		1.10134	3.43204	1		1.0516	1.93267	13		1.08862	2.22119	10		1.08575	3.10627	1		1.08021	1.95312	4		1.08545	2.48013	3
1.06402	2.21591	3		1.0148	1.75569	24		1.10793	2.07117	9		1.0624	1.92553	2		1.02261	1.76326	3		1.02273	2.65149	1		1.10293	2.0686	3		1.0516	2.70796	1		1.08954	1.96412	13		1.08756	1.79537	16		1.08383	1.8	6		1.08628	2.07472	5
1.0641	2.04025	18		1.01622	1.99232	11		1.11303	1.68141	7		1.06362	2.11659	7		1.02327	1.94704	10		1.02302	1.85353	13		1.10353	2.69985	1		1.05447	2.02394	1		1.08954	2.83328	1		1.08782	1.9023	2		1.08548	1.85744	15		1.08628	2.96018	1
1.0641	1.86956	5		1.01905	1.82712	3		1.11996	2.12554	11		1.06362	3.08047	2		1.02573	1.74209	10		1.02351	2.09643	1		1.1073	2.08066	4		1.0562	1.89626	9		1.09012	1.80794	6		1.08963	1.83544	4		1.08851	2.22086	1		1.08657	1.95146	6
1.06441	1.91873	9		1.01917	2.11008	6		1.12177	1.76153	4		1.06428	2.10516	6		1.02695	2.22195	2		1.02351	2.84845	3		1.11137	1.97482	6		1.06046	1.92442	12		1.09032	1.88422	15		1.08967	2.05238	11		1.09084	2.16087	11		1.08878	1.97906	15
1.0658	1.89471	15		1.02204	1.88836	5		1.12722	1.88442	9		1.06436	1.99504	11		1.03134	1.87976	14		1.02383	1.89984	1		1.11382	2.0211	25		1.06192	1.96285	7		1.09097	2.03	2		1.08995	2.17749	19		1.09084	3.29166	1		1.09096	1.98224	11
1.06635	1.95521	17		1.02361	1.80858	28		1.12784	1.6372	32		1.06673	2.01032	12		1.03254	1.94891	13		1.02981	1.79808	6		1.11382	3.36004	4		1.06239	1.84171	11		1.09241	1.97885	4		1.09037	1.93106	4		1.09533	1.88344	16		1.09142	2.30702	3
1.06702	2.02382	8		1.02484	2.0544	3		1.1288	1.8682	36		1.0688	1.80387	19		1.03254	2.66578	3		1.03571	2.07754	4		1.12216	1.97168	22		1.06589	1.76798	2		1.09291	1.81457	6		1.09075	2.12777	26		1.09706	1.73829	24		1.09292	1.87857	6
1.06934	2.0489	6		1.02493	1.92516	6		1.1288	2.44978	2		1.06892	1.86959	5		1.0358	1.62154	22		1.03949	1.81187	4		1.12218	1.98821	7		1.06589	2.43174	2		1.09641	2.27607	3		1.09347	1.98014	6		1.10429	2.03911	10		1.09465	1.90308	14
1.07033	2.40536	11		1.02566	1.94521	14		1.13465	2.00227	11		1.06942	1.92805	6		1.03642	1.9669	2		1.03949	2.35057	1		1.12446	1.88264	3		1.06712	1.88829	20		1.09832	1.9051	3		1.09384	1.70281	11		1.10686	1.99588	9		1.0987	2.19868	14
1.07173	2.00314	10		1.02644	1.79612	16		1.13687	2.09716	4		1.07515	1.71368	5		1.03771	1.84506	7		1.04178	1.86026	6		1.13002	2.11934	1		1.07996	2.054	10		1.09984	2.0324	23		1.09736	1.94943	3		1.10916	2.01036	5		1.09918	1.92306	13
1.07206	1.9471	30		1.02682	2.01768	4		1.13817	1.66262	12		1.07515	2.43174	1		1.03772	2.06637	1		1.04425	1.88228	8		1.13002	3.03227	2		1.08156	1.9542	6		1.10162	1.90916	11		1.10075	1.99024	15		1.11471	1.8809	32		1.09918	3.26848	3
1.07206	1.8971	14		1.02977	1.85028	5		1.13817	2.74845	1		1.07535	2.03562	1		1.03772	3.22162	2		1.04425	2.68066	1		1.13382	2.12838	2		1.08358	1.96387	19		1.10162	2.32453	3		1.10296	1.89428	4		1.11507	1.79277	4		1.10407	2.27309	6
1.07259	2.06859	8		1.03034	2.04941	16		1.13843	1.89962	19		1.07535	2.736	1		1.03851	1.83393	9		1.04503	2.22552	7		1.13382	2.95527	3		1.08558	1.76076	8		1.10569	1.9749	11		1.10889	1.80784	4		1.11507	2.56576	1		1.10605	1.80459	7
1.07295	1.99352	9		1.0323	2.02752	15		1.14427	1.90168	20		1.07901	1.72708	10		1.04142	1.79024	7		1.04614	1.90552	5		1.13425	1.94376	2		1.0857	1.75638	5		1.10581	2.07401	5		1.10889	2.70275	2		1.11632	2.11342	8		1.1101	2.13841	9
1.07416	1.93438	3		1.03316	1.99646	7		1.1473	2.40534	3		1.07963	2.06584	12		1.04361	1.64535	6		1.04635	1.92944	3		1.13723	1.94429	10		1.09256	2.13764	5		1.10612	2.02198	11		1.10893	1.98401	3		1.11658	2.03166	1		1.11125	1.9062	22
1.07622	1.97122	10		1.03367	1.963	4		1.1473	2.76722	1		1.0801	2.16534	11		1.04372	2.09761	3		1.04766	1.81975	6		1.13804	1.77114	21		1.09256	2.98764	1		1.10612	2.63098	2		1.10893	2.74357	3		1.12769	1.8647	9		1.1115	2.17364	7
1.07726	2.05252	7		1.03453	1.98023	15		1.1504	1.97094	8		1.08223	1.88062	5		1.04417	1.94991	9		1.04808	1.76674	2		1.14099	1.98314	10		1.09304	2.14653	1		1.10786	2.09476	9		1.1117	2.1815	4		1.13319	1.83364	12		1.1115	2.67148	3
1.07758	2.2154	11		1.0346	1.8139	10		1.1509	1.95438	3		1.0829	2.12228	5		1.04613	2.14073	11		1.05294	1.7816	14		1.14312	2.10984	7		1.0953	2.10268	7		1.11104	1.75574	6		1.1117	2.92069	1		1.13732	2.04626	16		1.11237	1.84165	15
1.07873	2.12869	2		1.03499	1.91316	19		1.15122	1.85536	4		1.08361	1.88458	8		1.04768	1.918	2		1.05414	2.05643	4		1.15102	2.02225	13		1.09706	1.67118	4		1.11179	1.86356	14		1.11171	2.02856	15		1.13793	1.88248	15		1.11758	1.82986	5
1.07873	2.91936	2		1.03499	2.82429	3		1.15151	2.97484	9		1.08361	2.5869	2		1.04839	1.86224	3		1.05554	2.14837	2		1.15509	1.93235	7		1.09706	2.2864	1		1.11179	2.82681	1		1.11193	2.23175	3		1.14536	1.99028	21		1.11796	1.97807	16
1.08	2.31248	6		1.03912	1.89841	22		1.15236	1.92719	16		1.08378	1.61448	6		1.05222	1.77528	2		1.05568	1.98472	2		1.16369	1.86972	15		1.09779	2.03154	6		1.1121	1.86744	5		1.11269	3.10457	1		1.14536	2.80669	1		1.11802	2.03064	7
1.08094	2.03811	3		1.0392	1.6932	19		1.15421	1.87089	6		1.08378	2.60021	3		1.05243	2.12592	2		1.05814	1.82934	9		1.16481	1.85462	18		1.09779	3.04458	1		1.11435	1.97754	7		1.11512	2.17011	16		1.14637	2.13598	12		1.11988	1.98352	8
1.08642	2.14601	14		1.03924	2.13554	9		1.15422	1.94804	27		1.08492	2.24191	11		1.05305	1.73946	4		1.05919	1.77736	7		1.16702	2.20804	3		1.09922	1.76449	7		1.11531	1.94935	3		1.11659	2.1862	9		1.154	2.06027	15		1.13032	1.84265	4
1.08794	1.84427	3		1.03942	2.06307	4		1.15618	1.93082	15		1.08527	1.80218	7		1.05499	2.03016	9		1.06201	1.961	9		1.17312	2.08319	7		1.0998	1.7861	15		1.11877	1.85368	6		1.11659	3.10018	2		1.16127	2.05434	13		1.13505	2.19431	10
1.09225	2.14892	4		1.04389	1.87912	10		1.15869	2.09288	16		1.08728	2.06619	10		1.0594	1.78599	9		1.06791	1.99727	6		1.1734	2.14324	7		1.1117	1.99375	3		1.11877	3.43965	2		1.11806	2.11631	3		1.16139	2.14581	15		1.13505	3.21494	2
1.09322	1.99266	7		1.04589	2.1652	7		1.16224	1.8885	11		1.08794	2.1627	4		1.0611	2.41502	1		1.06831	1.87372	7		1.17484	1.96716	8		1.11378	2.14379	10		1.12206	2.23952	4		1.11806	3.00542	2		1.16487	1.94055	10		1.1358	1.99081	19
1.09504	2.07634	17		1.05104	1.7161	18		1.16293	1.90336	17		1.09	1.70796	14		1.06321	2.38445	8		1.07121	1.94709	18		1.17755	2.03821	17		1.11444	1.91922	2		1.12206	3.27336	2		1.12109	1.83361	7		1.16709	2.07424	15		1.13846	1.85621	15
1.09553	1.72549	16		1.05309	2.0089	20		1.17883	2.01422	16		1.09064	1.80758	4		1.06853	2.35947	3		1.07121	3.0296	1		1.17771	1.72172	17		1.11763	1.87511	6		1.12614	2.14448	2		1.12109	2.77238	1		1.16951	2.16696	3		1.14121	1.90114	7
1.10883	1.82351	17		1.0547	1.94377	4		1.18218	1.97893	12		1.09207	2.20967	3		1.07664	1.72558	8		1.0721	2.10866	8		1.18284	1.83558	18		1.11802	1.64286	3		1.12687	1.87245	9		1.12245	1.93727	12		1.17076	2.02268	3		1.14121	2.74313	2
1.11371	1.72306	17		1.0555	1.85882	6		1.18228	1.89335	12		1.09505	1.92364	8		1.07747	1.91324	6		1.08337	2.03878	7		1.18295	1.99888	6		1.11802	2.5982	5		1.12687	2.82823	1		1.12524	2.2088	8		1.17076	2.91749	2		1.14164	1.95413	14
1.114	1.94305	4		1.0567	2.01722	2		1.18228	2.56811	1		1.10144	2.34415	5		1.07772	2.08597	2		1.08502	1.9233	3		1.18639	1.97555	3		1.1185	2.07827	9		1.12786	1.95366	9		1.12769	1.82617	5		1.17331	1.86944	9		1.14227	2.11542	18
1.11561	1.7843	9		1.0578	1.99234	26		1.18474	1.70085	10		1.10151	1.78896	21		1.07862	2.09015	8		1.08629	2.08417	4		1.18639	2.57133	1		1.11964	1.8152	5		1.13005	2.07436	28		1.13332	2.05551	6		1.1757	2.01303	1		1.14277	2.21819	1
1.11678	1.98677	8		1.05892	2.05411	4		1.18521	2.09034	9		1.1084	2.15159	1		1.07958	1.7586	7		1.09171	1.826	2		1.1885	1.99245	33		1.12061	2.15888	1		1.13286	2.22108	4		1.13332	2.73561	2		1.1757	3.07053	1		1.14551	2.05599	16
1.11688	2.02061	11		1.0596	1.90264	13		1.19023	2.05259	9		1.11254	1.73142	7		1.08352	1.69318	8		1.10296	2.02015	9		1.19109	2.0221	6		1.12299	2.0098	6		1.13353	1.85236	7		1.13978	1.97921	10		1.17758	1.9423	15		1.14551	2.82032	3
1.11863	1.97997	31		1.06022	2.15626	3		1.19185	2.0323	25		1.11528	1.76649	6		1.08415	1.69234	1		1.10618	1.90938	21		1.19325	2.5439	2		1.12414	2.0412	14		1.13353	3.04665	1		1.14186	2.0342	5		1.17919	1.9822	14		1.14755	1.88206	20
1.11863	2.75161	1		1.06129	2.51232	26		1.19375	2.02772	5		1.11538	2.18366	7		1.08415	2.84262	2		1.107	2.03704	4		1.19621	2.0379	8		1.12547	1.77081	13		1.13384	1.91252	22		1.14478	1.95264	9		1.1794	1.95915	18		1.14843	1.86568	7
1.11864	2.82442	1		1.06775	1.64828	13		1.19375	2.37815	1		1.11718	1.70043	15		1.08479	1.79619	2		1.10945	2.15119	3		1.19621	2.92546	2		1.12666	1.93148	3		1.13396	2.08153	13		1.14522	2.24167	4		1.18534	2.23328	4		1.15068	2.08772	5
1.12771	2.03491	11		1.07195	1.91188	11		1.19388	2.05728	13		1.11735	2.05546	5		1.08694	2.18033	12		1.11152	1.95187	4		1.19637	1.85058	1		1.128	1.97637	14		1.1349	2.11046	8		1.14668	1.98636	5		1.18582	2.10518	6		1.15394	1.94954	31
1.12858	2.09603	1		1.07303	1.69173	21		1.19696	1.91744	23		1.12105	2.09692	8		1.0887	2.15226	4		1.11349	2.04127	9		1.19637	2.89516	1		1.12964	1.94789	9		1.1441	2.03298	8		1.15016	2.15282	10		1.19265	1.92261	3		1.15897	1.77785	15
1.13063	1.92986	4		1.07446	1.78232	28		1.19903	2.13794	15		1.12146	1.84902	4		1.0887	3.16827	5		1.1142	2.13373	7		1.19688	1.92944	5		1.13593	1.73128	17		1.1441	3.15197	1		1.15016	2.95231	4		1.19335	2.02493	11		1.16046	2.08708	24
1.13667	2.07482	4		1.076	1.912	20		1.20192	2.02746	12		1.13074	1.72725	26		1.09135	1.74924	6		1.1142	3.04192	1		1.19734	1.87607	14		1.13808	2.09583	9		1.14421	2.12923	20		1.15121	2.08335	3		1.19385	2.16593	15		1.16201	2.06305	11
1.13889	2.06627	17		1.0814	1.84554	6		1.20358	1.98962	10		1.1324	1.97037	1		1.09215	1.9882	2		1.12235	1.94099	5		1.19817	1.81417	2		1.14326	2.20518	4		1.14421	3.21476	2		1.1515	1.95906	28		1.19524	2.01217	16		1.16253	1.84404	27
1.13996	1.8107	8		1.08154	1.6712	11		1.20358	2.96903	1		1.13404	1.91526	9		1.09328	2.2417	4		1.12235	3.03559	1		1.2008	2.01283	4		1.14326	2.93462	2		1.15255	1.99423	8		1.1515	2.99135	1		1.19524	2.69699	1		1.16593	2.13607	7
1.1404	2.09767	4		1.08189	1.78557	2		1.21396	2.01418	22		1.13479	2.00837	15		1.09486	1.99377	1		1.12246	2.05136	16		1.20131	2.23968	4		1.14549	1.79823	15		1.15255	2.70136	3		1.1539	1.9725	12		1.19851	1.79625	12		1.16593	3.02212	1
1.14336	2.01911	1		1.08243	1.88124	19		1.21957	2.24906	27		1.14542	2.00999	20		1.09654	2.3822	1		1.12506	1.71545	5		1.20725	1.90639	1		1.14549	3.27606	1		1.15286	1.75532	1		1.15485	1.9529	5		1.19851	2.54861	1		1.16643	2.0123	2
1.14336	2.79485	2		1.08444	1.7226	35		1.22024	1.96677	19		1.14634	1.94367	10		1.09738	1.89864	3		1.12697	2.31275	5		1.20725	2.75744	1		1.14652	1.85439	16		1.15369	1.94488	10		1.16048	1.96788	4		1.19964	1.84652	31		1.17987	2.2666	5
1.14654	2.03208	6		1.085	1.91202	7		1.22032	2.01016	8		1.14783	2.11592	9		1.10329	1.97021	1		1.12725	2.24115	17		1.20729	2.20125	15		1.14941	1.8424	5		1.15378	2.08705	5		1.16048	2.87635	8		1.21105	1.9173	10		1.18408	1.85222	6
1.14893	1.89865	19		1.0878	2.05114	10		1.22041	2.44875	8		1.14811	2.10164	9		1.10329	2.76974	1		1.12736	1.77594	7		1.20873	1.93665	12		1.14981	2.04042	20		1.15426	1.98458	3		1.16718	2.07556	15		1.21437	1.88953	9		1.18408	2.57067	1
1.15013	1.75009	24		1.08799	1.89301	5		1.22409	1.70496	19		1.15936	2.05296	10		1.10511	1.93854	5		1.12969	1.98264	6		1.21281	2.08034	14		1.15135	2.0807	2		1.15426	3.21516	1		1.17173	2.01621	6		1.21437	2.85629	1		1.18676	1.87386	6
1.15072	2.10146	16		1.08975	1.9437	24		1.2289	1.96103	29		1.15936	2.8412	1		1.10649	1.89086	6		1.12972	1.96665	11		1.22128	1.92095	7		1.15224	1.8568	7		1.15459	2.04885	9		1.17871	2.06501	13		1.23099	1.99534	3		1.19248	2.02598	6
1.15113	1.93279	27		1.08975	2.98839	1		1.24022	1.93693	30		1.15948	1.63799	23		1.10787	1.72509	18		1.13505	1.76884	4		1.225	2.1402	10		1.15312	2.71981	3		1.15459	2.62046	1		1.17905	2.36926	2		1.23099	2.39251	1		1.19256	1.98212	6
1.15192	2.01541	14		1.08976	1.74339	14		1.24022	3.276	2		1.16032	2.01683	2		1.10787	2.58966	6		1.13505	2.63083	3		1.22721	2.02949	12		1.15826	2.16374	22		1.15567	2.18668	10		1.18335	1.79022	7		1.23136	2.10726	12		1.1942	2.16128	11
1.15234	2.14024	13		1.08996	1.83839	20		1.24143	2.02131	7		1.16078	1.70909	2		1.11384	1.93472	4		1.13526	1.87493	5		1.22782	2.2102	4		1.1599	1.96509	9		1.15571	1.90619	15		1.19041	1.97386	5		1.23631	1.94834	12		1.19808	2.02842	5
1.15632	2.04232	14		1.09052	2.0027	1		1.2449	2.18422	12		1.16284	1.94577	5		1.1149	2.06926	1		1.14442	1.96636	4		1.22808	2.0987	6		1.16195	1.7958	19		1.1573	1.98248	12		1.19041	3.38707	1		1.23768	1.95984	1		1.20642	2.00806	11
1.16765	2.02636	20		1.09052	2.56656	1		1.24969	1.85246	12		1.16372	1.74225	6		1.12387	1.71806	7		1.14472	2.06204	7		1.22838	2.08676	17		1.16363	1.90336	6		1.15776	1.89938	8		1.19162	1.96355	16		1.23768	2.93593	1		1.20642	2.59487	1
1.17099	1.93806	24		1.09081	1.85821	20		1.24972	1.96984	14		1.16414	2.20458	3		1.12444	2.05798	5		1.14943	2.02169	4		1.22852	1.999	15		1.16456	1.9625	19		1.16044	1.90101	10		1.1942	2.04307	19		1.23843	1.82843	12		1.21092	1.78883	6
1.17461	1.92902	8		1.09654	1.55067	15		1.25337	2.16114	11		1.16414	3.7256	1		1.12943	2.06357	5		1.1498	1.8064	3		1.22852	3.67756	1		1.1684	1.92166	13		1.16646	1.96045	3		1.19597	2.05054	10		1.23843	2.23872	2		1.21161	2.11582	6
1.18139	1.90216	15		1.09716	1.95736	12		1.25386	2.13318	6		1.16536	1.86848	3		1.12946	2.00903	5		1.15138	2.23909	13		1.23182	1.95597	4		1.17576	1.86966	15		1.16667	2.10066	9		1.20563	1.9071	18		1.24257	2.19718	6		1.21175	1.9995	7
1.18432	1.80808	20		1.09716	2.76141	1		1.25426	2.01363	18		1.17282	1.96838	6		1.13276	1.74974	5		1.15671	1.8613	19		1.23182	2.95337	1		1.1778	1.90505	27		1.17206	1.98716	4		1.20737	2.16115	13		1.24427	2.0235	12		1.21208	1.96437	4
1.193	1.9091	17		1.10061	1.77121	21		1.25965	2.02909	12		1.1745	2.06396	7		1.13276	2.41882	1		1.1606	1.78666	5		1.23489	2.17184	4		1.17808	1.8684	4		1.17416	2.03023	14		1.21259	1.88725	8		1.24723	2.18308	12		1.21244	2.1141	4
1.19397	2.02744	5		1.10072	1.8928	4		1.26432	2.22248	15		1.17855	1.98012	5		1.13383	2.1406	7		1.16482	2.0003	17		1.23492	1.92977	8		1.1813	1.85684	9		1.18426	2.00399	11		1.21358	1.92027	5		1.24735	2.07375	3		1.21358	2.00756	5
1.19684	2.08963	20		1.10102	2.12312	4		1.29257	2.14896	5		1.17977	2.09488	10		1.13602	1.99848	7		1.18366	2.02934	7		1.23867	2.00066	11		1.18473	1.9418	4		1.18426	2.93278	1		1.21724	1.90872	6		1.25866	1.92781	7		1.21426	2.00116	7
1.19763	1.91037	8		1.10108	1.9396	8		1.29694	2.06517	14		1.18062	1.93192	5		1.13603	1.9189	13		1.18482	2.10476	10		1.24128	2.00193	5		1.18473	2.4224	1		1.18503	2.00019	12		1.21751	2.20948	12		1.25967	2.04332	15		1.21501	2.01849	7
1.19847	2.13154	9		1.10506	1.7747	9		1.31361	2.17071	7		1.18394	2.26047	4		1.14443	1.87732	11		1.19439	2.02093	5		1.24176	2.01849	13		1.19654	1.93549	9		1.18677	2.33013	7		1.22515	2.11216	28		1.27287	2.04431	9		1.21908	2.04504	22
1.2061	1.76964	11		1.10738	2.03996	16		1.31666	2.09361	9		1.18818	1.97665	7		1.14688	1.97145	6		1.19601	2.10006	20		1.24192	2.17649	7		1.20095	1.95082	10		1.19543	2.29162	10		1.22797	2.32435	6		1.27638	2.00343	22		1.21908	2.69032	1
1.20814	2.12821	3		1.10817	1.7907	3		1.31762	2.07756	16		1.19429	2.01724	12		1.14717	1.89632	3		1.20029	2.12771	4		1.24192	2.89737	1		1.20782	1.73392	10		1.19784	1.80097	10		1.22797	3.40556	1		1.28788	2.02155	28		1.21965	1.92651	3
1.21306	2.0509	10		1.10827	1.77853	16		1.32213	0.605824	5		1.19429	2.74568	1		1.15118	1.88243	4		1.20089	1.73653	5		1.24244	2.10476	2		1.20815	1.84842	11		1.19784	2.85848	1		1.22978	2.05069	18		1.29266	2.12246	18		1.21965	2.4873	2
1.21651	1.81388	14		1.11038	1.84994	25		1.32213	3.01495	4		1.19697	2.04441	11		1.15172	2.23752	12		1.20726	1.78849	11		1.24244	2.75833	2		1.21007	1.95206	9		1.19829	2.13284	8		1.22978	3.00168	1		1.29573	2.17824	8		1.22245	1.94394	14
1.221	1.86239	9		1.1145	2.04341	6		1.32573	2.10007	17		1.20263	1.761	5		1.16785	1.88987	4		1.20782	2.04167	7		1.2579	3.41592	2		1.21484	1.87349	28		1.19937	1.95418	10		1.23096	2.31583	3		1.30391	2.01092	4		1.22884	1.95673	6
1.221	2.76163	1		1.11531	2.04836	3		1.32848	1.95728	17		1.20572	2.19609	27		1.17199	1.89935	1		1.21156	2.05255	12		1.26805	2.05477	25		1.21529	1.99754	15		1.20339	1.93624	22		1.23647	2.05742	9		1.32772	2.06042	3		1.22989	2.27586	3
1.22936	1.8351	11		1.11671	1.86559	7		1.33185	2.18785	21		1.20982	2.0236	13		1.17422	1.90384	7		1.21183	2.06702	2		1.27765	2.03204	14		1.21529	2.80313	2		1.20844	2.00662	16		1.23647	2.94835	1		1.33034	2.0189	21		1.23505	2.0093	9
1.23113	2.03773	18		1.11762	1.781	9		1.34339	1.95269	5		1.22175	1.89097	6		1.18046	2.08453	10		1.21648	1.87639	13		1.28363	1.99207	8		1.21876	2.08009	14		1.21581	2.10128	10		1.24052	2.51232	17		1.72088	1.0298	8		1.24034	1.86909	10
1.23432	1.98065	9		1.11825	1.80794	11		1.374	2.30172	2		1.22989	1.86466	9		1.29119	2.05264	8		1.24682	2.02601	11		1.29427	1.89227	1		1.22225	2.98771	2		1.22038	1.9359	12		1.24085	1.96593	15		1.73829	1.09706	25		1.2413	1.80069	12
1.23936	1.8738	31		1.11837	2.01882	5		1.38438	2.21135	6		1.22997	2.26518	9		1.45656	0.883168	10		1.26504	2.0089	4		1.29427	2.85633	3		1.2229	1.91667	3		1.22038	2.70501	3		1.25052	2.17881	13		1.73829	2.48129	14		1.2413	2.8268	1
1.24137	1.89214	21		1.11864	1.75556	23		1.38438	3.00251	1		1.24801	1.9869	4		1.45656	2.82592	2		1.35035	0.653444	14		1.29872	2.22584	7		1.2229	3.80323	4		1.22056	1.99198	15		1.26177	2.02842	17		1.75422	0.713248	11		1.24269	2.0494	16
1.25359	2.00688	20		1.11966	1.85117	18		1.38466	2.12606	11		1.25576	2.0601	3		1.56484	0.953352	11		1.35035	2.88721	6		1.30431	2.26096	8		1.22703	2.07557	9		1.23327	2.03066	5		1.26198	2.03754	14		1.75422	3.26038	9		1.24642	1.98426	11
1.25375	1.88578	28		1.12184	1.79648	26		1.38466	2.84756	1		1.26808	1.95936	15		1.56484	2.80104	2		1.40605	0.771808	10		1.30431	3.09174	2		1.2275	1.87642	10		1.23563	2.03458	9		1.26923	1.88445	2		1.75852	0.972868	5		1.2512	1.94626	9
1.26086	1.90994	25		1.12416	2.05411	16		1.4083	2.0038	15		1.28205	2.02016	29		1.57099	0.89366	6		1.40605	2.72553	4		1.31448	2.08599	19		1.22975	1.96804	9		1.2402	2.24281	10		1.26923	2.9223	1		1.7652	1.02863	4		1.2512	2.48173	2
1.29306	1.97666	7		1.12474	2.16616	4		1.44925	0.711904	10		1.29883	2.08834	13		1.57099	2.33088	3		1.65072	0.915784	18		1.31448	2.94018	1		1.23223	2.16176	6		1.24634	2.07411	13		1.27526	2.14611	24		1.7904	1.03559	15		1.25158	1.95889	1
1.29829	2.00607	27		1.12529	1.98186	24		1.44925	2.96958	5		1.3317	2.20688	6		1.62154	1.0358	23		1.65072	3.54558	2		1.31583	2.12371	16		1.23223	2.80457	1		1.26726	2.00082	14		1.27526	2.96144	4		1.79277	1.11507	3		1.25158	3.23785	3
1.5465	0.85198	14		1.1263	2.02946	5		1.46097	2.13602	23		1.48797	1.01992	10		1.64535	1.04361	3		1.65314	0.99596	6		1.32132	2.02439	6		1.23264	1.98151	7		1.26736	2.04117	4		1.27566	2.29145	7		1.79277	2.56576	1		1.2516	2.05088	12
1.5465	2.36136	11		1.12704	2.06334	28		1.48459	2.23933	3		1.56268	1.02662	11		1.64535	2.74882	7		1.66712	1.00386	4		1.32702	2.23236	10		1.23264	2.82733	5		1.27398	1.99219	7		1.27679	2.54406	3		1.79625	1.19851	14		1.26694	1.98508	5
1.5654	0.908876	20		1.13776	1.97415	5		1.5654	1.08408	23		1.61448	1.08378	9		1.65774	0.81482	8		1.67669	1.00276	9		1.34687	1.98918	7		1.24873	1.84558	11		1.27398	2.60523	1		1.27679	3.39783	3		1.79625	2.54861	3		1.2722	1.84408	13
1.5654	2.85222	5		1.13776	2.91432	1		1.5654	2.56041	5		1.61448	2.60021	6		1.65774	3.08323	3		1.67669	2.41099	4		1.34687	2.91567	1		1.25704	1.91114	9		1.31362	1.95696	7		1.27942	2.18674	4		1.8	1.08383	4		1.2722	2.64846	1
1.62849	0.630672	10		1.14055	2.02972	10		1.6372	1.12784	33		1.62308	1.04515	21		1.6642	0.933884	11		1.69242	1.02273	11		1.3678	2.21171	10		1.25704	3.03354	3		1.33008	2.19986	12		1.28513	2.04325	16		1.8	2.2491	10		1.29082	2.05341	10
1.62849	2.83179	5		1.14959	2.09393	9		1.6372	2.59024	6		1.62308	2.46651	9		1.67579	0.964404	8		1.71545	1.12506	5		1.3678	3.08405	2		1.2793	2.07448	8		1.36575	2.06854	7		1.2869	1.93508	11		1.80499	1.00879	23		1.29236	2.20916	6
1.64997	0.95564	9		1.15028	1.91758	17		1.63761	1.00666	14		1.63799	1.15948	24		1.67579	3.18212	3		1.72484	0.963764	13		1.39919	2.01429	11		1.2818	2.18232	20		1.36575	3.27244	1		1.2869	2.59529	3		1.80499	2.8055	3		1.29748	1.96867	3
1.64997	2.55355	7		1.15083	2.04737	21		1.63761	2.80478	7		1.65458	0.993016	8		1.69234	1.08415	3		1.72484	2.60292	8		1.46734	0.759116	2		1.28977	2.04424	28		1.37281	2.10604	6		1.28717	1.99418	10		1.81686	1.03839	7		1.30458	2.0758	15
1.70062	0.960384	13		1.15083	2.67492	1		1.66262	1.13817	14		1.65526	0.814684	5		1.69234	2.84262	3		1.72803	0.959952	10		1.46734	3.45422	3		1.28977	3.1669	2		1.37281	3.09219	2		1.29741	2.11414	6		1.81686	2.61275	1		1.30801	1.8828	36
1.70062	2.66473	6		1.15405	2.05527	22		1.66262	2.74845	7		1.65526	2.84603	3		1.69318	1.08352	8		1.73653	1.20089	5		1.49534	0.853044	14		1.2942	1.90289	15		1.42461	2.19713	16		1.29812	2.18314	16		1.82074	0.830276	3		1.32597	1.92372	12
1.72306	1.11371	18		1.15531	2.33281	4		1.68141	1.11303	8		1.66906	1.01667	8		1.70481	0.912904	19		1.73653	2.88154	1		1.49534	2.87913	9		1.29736	2.19434	11		1.47688	2.05347	22		1.29812	2.82369	3		1.82074	2.94667	4		1.32909	2.12262	5
1.72549	1.09553	16		1.15846	1.7971	18		1.68141	2.47771	8		1.66906	2.40521	2		1.70481	3.10478	8		1.73704	2.37494	2		1.51833	0.828744	3		1.30649	2.2327	9		1.47688	3.33853	3		1.30965	1.9531	10		1.8253	0.944212	16		1.32909	3.27249	1
1.73691	0.993544	16		1.15892	1.93089	14		1.68215	0.896156	12		1.67137	1.0266	2		1.71536	0.925396	9		1.74094	0.963032	20		1.51833	3.00667	3		1.31016	2.03297	8		1.57637	0.866268	10		1.3128	2.00537	16		1.8253	3.08643	13		1.33681	2.22111	5
1.74742	0.881312	27		1.16151	2.07857	4		1.68215	2.84088	1		1.68444	0.9298	12		1.71536	2.8739	5		1.74094	2.72894	10		1.56088	0.848668	12		1.31016	2.91558	1		1.57637	3.32004	1		1.3182	2.09242	13		1.82598	1.03152	13		1.33681	3.03125	1
1.74742	3.06789	11		1.16151	2.85905	1		1.70085	1.18474	11		1.68444	2.71933	3		1.71806	1.12387	8		1.74324	1.01436	4		1.56088	2.92083	3		1.42092	1.96245	16		1.66515	0.933884	7		1.31858	2.15257	9		1.82598	2.39637	8		1.33713	2.0987	17
1.75009	1.15013	24		1.16281	2.00469	2		1.70085	2.59546	1		1.70043	1.11718	15		1.72509	1.10787	12		1.74324	2.92013	9		1.57982	1.09066	8		1.62832	1.04806	19		1.66515	2.57729	8		1.31858	2.94998	3		1.82843	1.23843	14		1.33713	2.99089	2
1.76964	1.2061	11		1.16318	2.49306	10		1.70496	1.22409	19		1.70796	1.09	15		1.72509	2.58966	10		1.76145	0.99282	34		1.57982	3.05495	1		1.62832	2.4277	8		1.69186	0.998976	2		1.32022	1.90104	12		1.82843	2.23872	8		1.3428	2.12982	22
1.77188	0.990204	3		1.16348	2.01516	9		1.70496	2.48044	4		1.70796	2.56884	13		1.72558	1.07664	8		1.76145	2.72178	15		1.67376	0.886156	3		1.64286	1.11802	2		1.69556	0.884596	15		1.32106	1.95751	20		1.83364	1.13319	13		1.34548	2.42217	11
1.78171	1.00101	19		1.17055	1.92948	8		1.73597	0.926004	16		1.70909	1.16078	2		1.72558	2.58338	2		1.76674	1.04808	3		1.71109	0.916568	6		1.64286	2.5982	1		1.69556	2.8953	8		1.32106	2.83936	9		1.83364	2.43558	10		1.36458	2.25158	3
1.78203	0.981524	8		1.18616	1.86605	8		1.73597	3.00083	4		1.70966	0.81126	7		1.73169	1.06853	1		1.76884	1.13505	5		1.71109	3.01522	3		1.67118	1.09706	5		1.71474	0.972632	16		1.33032	2.26524	8		1.8381	0.760084	9		1.36458	3.01401	2
1.78203	2.42151	1		1.1865	1.92223	15		1.74598	0.873972	3		1.70966	2.65916	3		1.73946	1.05305	4		1.77197	0.979724	13		1.72172	1.17771	18		1.67118	2.2864	5		1.71474	2.86014	5		1.33032	2.97984	1		1.8381	3.29407	1		1.37226	2.30574	9
1.7843	1.11561	9		1.18785	1.71822	19		1.74598	2.91352	8		1.71163	0.892764	2		1.74209	1.02573	10		1.77594	1.12736	7		1.72172	2.60355	8		1.67319	0.957044	7		1.7537	0.768876	11		1.33251	2.10933	7		1.84497	0.985908	9		1.38874	2.1671	24
1.7843	2.38565	10		1.19062	2.03694	5		1.75992	0.957636	25		1.71163	3.03856	1		1.74832	0.980984	2		1.77594	3.35824	1		1.72264	0.983152	5		1.67319	2.4457	9		1.7537	2.89306	10		1.33288	2.2124	26		1.84497	2.97803	3		1.38874	3.43692	1
1.79843	0.96656	9		1.19069	2.00908	15		1.75992	3.54135	11		1.71368	1.07515	5		1.74924	1.09135	6		1.77736	1.05919	8		1.72264	3.18312	3		1.68032	2.98771	3		1.75532	2.90841	7		1.33462	2.05509	13		1.84652	1.19964	31		1.67853	0.999508	6
1.80104	0.788108	2		1.19154	1.71727	12		1.76047	0.98702	20		1.71368	2.43174	1		1.74924	2.60076	1		1.7816	1.05294	14		1.72269	0.77172	9		1.72006	0.917432	16		1.75574	1.11104	6		1.35039	1.97283	25		1.84652	2.78803	23		1.73121	1.01193	11
1.80175	0.824444	7		1.19162	1.89671	14		1.76047	3.00846	2		1.72708	1.07901	10		1.74974	1.13276	6		1.78666	1.1606	6		1.72269	3.05648	5		1.72006	2.93701	1		1.757	1.00259	21		1.35812	1.89436	5		1.85744	1.08548	16		1.75689	0.976584	21
1.80175	2.95132	5		1.20008	2.06276	9		1.76153	1.12177	5		1.72708	2.87252	6		1.74974	2.41882	1		1.78849	1.20726	11		1.73622	2.90655	2		1.72176	1.15312	1		1.757	2.95524	3		1.35812	3.00249	1		1.85744	2.50261	9		1.75689	2.94874	21
1.80243	0.918896	9		1.201	2.02142	18		1.80184	1.1028	12		1.72725	1.13074	27		1.7586	1.07958	7		1.78849	2.48519	1		1.74404	0.920456	7		1.73128	1.13593	18		1.76058	1.03332	9		1.3593	2.10086	4		1.86148	1.04533	9		1.76868	0.878288	12
1.80808	1.18432	20		1.20378	1.89144	16		1.80184	2.53592	7		1.73081	0.880064	9		1.7586	2.68	1		1.79636	0.988052	1		1.74404	2.40475	4		1.73128	2.70561	4		1.76058	2.48368	7		1.37122	2.0286	3		1.86148	2.7022	4		1.76868	2.52688	5
1.8107	1.13996	8		1.20612	1.9179	16		1.8032	1.06537	15		1.73081	2.46264	3		1.75929	0.896896	26		1.79808	1.02981	6		1.7547	1.05944	3		1.73392	1.20782	9		1.76064	0.935704	23		1.37122	3.09842	1		1.8647	1.12769	9		1.77785	1.15897	15
1.8107	3.17778	1		1.21116	1.9171	11		1.80824	1.06212	5		1.73142	1.11254	7		1.75929	2.9626	10		1.8064	1.1498	4		1.75928	1.03635	4		1.73392	2.38175	11		1.76064	3.16897	9		1.38997	2.1447	11		1.86944	1.17331	10		1.78883	1.21092	6
1.81388	1.21651	15		1.21124	2.05046	9		1.81582	1.08789	7		1.73814	0.891772	4		1.76326	1.02261	4		1.81187	1.03949	5		1.75928	2.87023	4		1.74508	0.674228	4		1.76082	1.01598	12		1.38997	2.89504	1		1.86944	2.54639	14		1.80069	1.2413	14
1.81388	2.53637	16		1.21428	2.2862	1		1.81582	2.77222	2		1.73814	3.15549	2		1.77222	1.01777	3		1.81975	1.04766	7		1.76305	1.02999	3		1.74508	2.81782	5		1.76082	2.61629	9		1.39076	2.27882	7		1.87074	0.956112	10		1.80069	2.8268	5
1.82351	1.10883	17		1.21752	2.01872	18		1.82339	1.09204	9		1.73991	0.944332	4		1.77222	2.76317	1		1.82599	0.821976	8		1.76305	2.41652	3		1.75638	1.0857	5		1.77344	0.920356	7		1.4461	2.26653	12		1.87074	2.68031	7		1.80196	0.907228	4
1.82727	0.774944	5		1.21752	3.21175	2		1.82339	2.96605	3		1.73991	2.7281	2		1.77528	1.05222	3		1.82599	3.19927	4		1.77114	1.13804	22		1.75638	3.16403	3		1.77344	3.96144	2		1.53843	2.37449	12		1.8809	1.11471	33		1.80196	2.91556	6
1.82727	3.00889	1		1.22734	1.77555	17		1.82696	0.73274	6		1.7422	0.918336	2		1.77725	0.996408	13		1.826	1.09171	3		1.77114	3.26341	10		1.76076	1.08558	9		1.78554	0.656116	3		1.66241	0.986048	2		1.8809	2.909	20		1.80459	1.10605	7
1.82891	1.01554	6		1.23029	1.82459	11		1.82696	3.10864	7		1.7422	2.97561	2		1.78184	0.92082	4		1.826	3.0929	1		1.78522	0.99348	10		1.76449	1.09922	8		1.7935	1.07728	2		1.70281	1.09384	6		1.88248	1.13793	16		1.82065	0.972944	6
1.82891	2.41831	6		1.23724	1.92945	9		1.84199	0.783684	5		1.74225	1.16372	7		1.78184	2.84437	1		1.82934	1.05814	8		1.78522	2.68025	2		1.76449	2.98537	2		1.7935	2.98872	3		1.70281	2.82034	8		1.88344	1.09533	16		1.82065	2.69616	2
1.8351	1.22936	12		1.23885	1.86218	15		1.84199	2.89445	4		1.74876	0.893928	11		1.78599	1.0594	9		1.82934	2.63631	4		1.78554	0.954072	1		1.76798	1.06589	2		1.80097	1.19784	12		1.70993	1.0611	15		1.88344	2.97665	4		1.82288	1.04546	11
1.84427	1.08794	4		1.24099	1.8916	6		1.84945	0.804448	16		1.74876	3.18368	14		1.78599	3.37972	4		1.8391	0.769236	9		1.78554	3.12588	2		1.76798	2.43174	1		1.80097	2.85848	5		1.70993	2.96935	4		1.88788	0.998188	17		1.82288	2.6171	2
1.84427	2.79195	1		1.24394	1.87158	9		1.84945	3.32678	7		1.761	1.20263	5		1.79024	1.04142	8		1.8391	3.72789	9		1.79011	1.00392	5		1.76952	0.990572	6		1.80794	1.09012	6		1.73237	0.863156	17		1.88788	3.0391	12		1.82342	1.06649	6
1.847	1.00068	10		1.24828	1.96406	20		1.85246	1.24969	12		1.76106	1.06183	6		1.79619	1.08479	2		1.84147	0.901736	6		1.79011	2.66898	1		1.76952	2.39023	10		1.80794	2.84449	2		1.73237	3.10654	7		1.88953	1.21437	8		1.82986	1.11758	5
1.847	2.69877	4		1.26007	2.00908	14		1.85246	2.49296	5		1.76647	1.03506	7		1.7967	1.00182	7		1.84784	0.997692	16		1.79437	1.04798	7		1.77081	1.12547	12		1.81457	1.09291	7		1.7476	0.772276	4		1.88953	2.85629	2		1.84165	1.11237	14
1.85198	1.04963	8		1.26007	2.98625	1		1.85536	1.15122	3		1.76647	2.48995	12		1.82117	0.903092	6		1.8482	0.891128	18		1.79437	2.67355	3		1.77081	2.77889	8		1.81457	2.97542	2		1.7476	2.9681	4		1.88994	0.52256	10		1.84165	2.7929	6
1.86239	1.221	9		1.26748	2.32543	4		1.86128	1.08812	15		1.76649	1.11528	5		1.82117	2.94517	4		1.8482	2.46457	13		1.80561	1.06412	19		1.77697	0.873552	2		1.82307	0.890368	13		1.75548	1.07812	6		1.88994	3.69318	2		1.84265	1.13032	4
1.86239	2.76163	1		1.26828	1.98207	28		1.86128	3.29268	4		1.76807	0.954364	2		1.82428	0.972236	5		1.85353	1.02302	13		1.80561	3.60666	5		1.77697	3.89576	1		1.82307	2.86095	1		1.75548	2.50876	10		1.90632	0.761104	6		1.84404	1.16253	27
1.86546	1.04945	5		1.2723	2.02433	17		1.86644	0.95904	10		1.77463	1.02304	5		1.82428	2.61353	3		1.85353	3.04216	3		1.81417	3.00165	2		1.7861	1.0998	15		1.82906	0.978104	6		1.77345	0.980416	6		1.90632	2.97864	5		1.84408	1.2722	12
1.86956	1.0641	6		1.27759	1.9902	22		1.86644	2.79118	15		1.78896	1.10151	21		1.82639	0.92642	6		1.85522	0.953264	10		1.81627	0.948668	4		1.7861	2.66774	14		1.82906	3.1213	14		1.77345	2.91173	4		1.90714	1.04084	4		1.84408	2.64846	3
1.8738	1.23936	31		1.28063	2.94335	3		1.8682	1.1288	39		1.78896	2.45116	13		1.82673	0.887172	7		1.85522	3.1488	7		1.81627	3.03742	2		1.78627	0.93414	6		1.83276	0.933464	14		1.78104	1.01595	10		1.90714	3.1267	1		1.84568	0.706448	7
1.87784	1.04444	10		1.29821	1.9701	39		1.8682	2.44978	8		1.79146	0.830864	9		1.8309	0.890632	3		1.86015	0.935064	13		1.83558	1.18284	18		1.78927	0.96028	18		1.83276	3.39434	11		1.78104	3.66662	8		1.91032	0.941284	1		1.84568	3.61928	6
1.88522	0.81436	14		1.30526	1.99023	12		1.87089	1.15421	7		1.79146	3.38312	8		1.83393	1.03851	8		1.86015	2.96927	3		1.83558	2.92191	11		1.78927	2.81056	5		1.84951	1.06048	8		1.79022	1.18335	7		1.91425	0.98434	12		1.85222	1.18408	6
1.88522	3.41482	1		1.30552	1.93686	18		1.87089	3.03127	4		1.79251	1.02743	7		1.83393	2.73213	1		1.86026	1.04178	4		1.85058	2.89516	7		1.7958	1.16195	18		1.84951	2.33862	2		1.79537	1.08756	16		1.91425	3.08169	4		1.85621	1.13846	16
1.88578	1.25375	25		1.30657	2.0492	6		1.8819	0.992472	8		1.79251	2.65132	5		1.84182	0.9619	15		1.86026	2.85305	7		1.85388	0.914756	8		1.7958	2.7008	4		1.85236	1.13353	9		1.79541	0.986324	4		1.9173	1.21105	9		1.86568	1.14843	6
1.88578	2.64672	8		1.30922	2.109	19		1.8819	3.29334	14		1.80218	1.08527	6		1.84182	2.73864	8		1.86082	0.932108	6		1.85388	3.56122	3		1.79823	1.14549	16		1.85236	3.04665	11		1.79781	0.933156	10		1.9173	2.60292	7		1.86568	2.61007	5
1.88632	1.00525	1		1.31188	2.18081	8		1.88442	1.12722	10		1.80387	1.0688	20		1.84506	1.03771	7		1.86082	2.82536	3		1.85462	1.16481	18		1.79823	3.27606	2		1.85368	1.11877	8		1.79781	2.78388	6		1.92146	1.0791	11		1.86909	1.24034	11
1.88706	0.92294	4		1.31775	1.98042	13		1.88442	2.95614	4		1.80387	2.82569	4		1.84506	2.94178	2		1.8613	1.15671	17		1.85462	3.15451	10		1.80356	1.04833	4		1.85368	3.43965	2		1.80784	1.10889	3		1.92222	0.946816	5		1.86909	2.56811	12
1.89214	1.24137	22		1.3194	1.98301	12		1.8885	1.16224	12		1.80758	1.09064	5		1.84671	0.873284	17		1.8613	3.21156	9		1.86972	1.16369	16		1.80356	3.12833	1		1.85846	0.959536	5		1.80784	2.70275	13		1.92261	1.19265	3		1.86982	1.01363	8
1.89264	0.925408	7		1.33046	2.09288	11		1.8885	2.7201	15		1.81153	1.06222	19		1.84671	3.01145	8		1.86382	1.01666	10		1.86972	2.61222	3		1.80425	1.04107	7		1.86314	0.860816	15		1.80903	1.05864	16		1.92261	2.5344	5		1.86982	2.92089	1
1.89264	2.95275	4		1.35889	1.99848	26		1.88954	0.830284	8		1.81386	0.974576	3		1.86224	1.04839	3		1.86484	0.914976	3		1.87607	1.19734	15		1.80425	3.10711	2		1.86314	3.26073	14		1.80903	3.30074	4		1.92472	0.905164	10		1.87286	1.04832	10
1.89471	1.0658	16		1.38028	2.02868	19		1.88954	2.80812	4		1.82675	1.00614	7		1.87334	0.994956	6		1.86567	0.896736	10		1.87607	2.90453	5		1.81054	0.960816	6		1.86356	1.11179	15		1.81231	2.41283	11		1.92472	3.23728	17		1.87313	1.00452	7
1.89579	0.966532	15		1.54484	1.00355	22		1.89335	1.18228	14		1.82675	3.25388	5		1.87334	2.61257	3		1.86567	3.05434	5		1.88074	1.07764	4		1.81054	2.734	1		1.86356	2.82681	15		1.82158	1.04806	24		1.926	1.04654	2		1.87313	2.91944	5
1.89579	3.14546	18		1.54484	2.54656	3		1.89335	2.56811	13		1.84264	1.0088	7		1.87602	0.934352	6		1.86856	1.00266	5		1.88074	2.9559	1		1.81314	0.796464	13		1.86448	0.969888	4		1.82158	3.03177	18		1.92781	1.25866	6		1.87386	1.18676	6
1.8971	1.07206	15		1.55067	1.09654	15		1.89962	1.13843	20		1.84264	3.00241	7		1.87732	1.14443	11		1.87372	1.06831	7		1.88264	1.12446	4		1.81314	3.34886	15		1.86448	2.54276	5		1.82617	1.12769	5		1.93817	0.992692	6		1.87386	3.05664	2
1.8971	2.67672	15		1.55067	2.25995	14		1.89962	3.00314	12		1.8469	0.88694	12		1.87976	1.03134	13		1.87393	0.999328	24		1.88264	3.09597	3		1.8152	1.11964	4		1.86539	1.02375	4		1.82888	1.0377	16		1.93892	0.937792	20		1.87857	1.09292	6
1.89865	1.14893	19		1.59981	0.969876	13		1.90168	1.14427	21		1.84902	1.12146	4		1.87976	2.81879	11		1.87393	3.02236	13		1.88452	1.08535	5		1.81696	0.972748	13		1.86744	1.1121	5		1.82888	2.74403	16		1.93892	3.64676	6		1.87857	2.79994	9
1.89938	1.03642	17		1.59981	2.70619	3		1.90168	2.7012	11		1.84902	2.54817	3		1.88172	0.878776	5		1.87459	0.963688	9		1.88452	2.80796	1		1.81696	3.41198	3		1.86933	0.810292	6		1.83361	1.12109	9		1.94036	1.05465	5		1.88206	1.14755	21
1.90216	1.18139	16		1.60518	0.909244	6		1.90336	1.16293	18		1.86466	1.22989	10		1.88243	1.15118	3		1.87493	1.13526	5		1.88884	0.970012	6		1.82333	0.938704	6		1.86933	3.22416	6		1.83361	2.77238	2		1.94036	3.41517	10		1.88206	2.76764	9
1.9091	1.193	14		1.64828	1.06775	14		1.90596	0.787904	5		1.86848	1.16536	4		1.88987	1.16785	4		1.87639	1.21648	10		1.88884	3.43547	4		1.83831	0.7626	4		1.87245	1.12687	10		1.83544	1.08963	5		1.94055	1.16487	10		1.8828	1.30801	35
1.9091	2.71785	5		1.65068	0.913288	8		1.90596	2.88494	10		1.86959	1.06892	6		1.89086	1.10649	6		1.87639	2.84277	8		1.89227	1.29427	3		1.83831	3.36018	6		1.87245	2.82823	5		1.85829	0.922984	27		1.9423	1.17758	16		1.8828	2.91177	12
1.90994	1.26086	26		1.65068	2.91392	15		1.90761	1.05836	14		1.87502	1.0224	15		1.89086	2.84175	5		1.88228	1.04425	9		1.90111	1.09493	6		1.84171	1.06239	7		1.88422	1.09032	15		1.85829	3.34461	9		1.9423	3.23887	5		1.90114	1.14121	9
1.90994	2.71038	10		1.67084	1.01355	22		1.90761	2.59589	31		1.87502	3.04271	9		1.89632	1.14717	3		1.89984	1.02383	2		1.90111	3.07158	9		1.84171	2.6275	9		1.88422	2.6563	13		1.85943	0.9327	12		1.94834	1.23631	12		1.90114	2.74313	4
1.91037	1.19763	9		1.6712	1.08154	12		1.90828	0.986776	7		1.88062	1.08223	5		1.89864	1.09738	3		1.90552	1.04614	6		1.90639	1.20725	2		1.84227	0.968148	8		1.88821	1.02626	25		1.85943	3.66508	4		1.95312	1.08021	4		1.90308	1.09465	13
1.91688	0.908912	8		1.69173	1.07303	21		1.90828	2.86476	6		1.88458	1.08361	9		1.89935	2.54286	2		1.90938	1.10618	22		1.92095	1.22128	8		1.84227	3.58009	5		1.88821	3.48967	5		1.87095	1.01401	1		1.95312	2.74668	14		1.90585	1.08335	12
1.91688	2.73966	3		1.6932	1.0392	20		1.91027	0.753208	13		1.88691	1.04491	12		1.90314	0.851492	8		1.91369	0.883832	2		1.92095	2.861	6		1.8424	1.14941	5		1.8912	0.740892	6		1.87095	3.0689	2		1.95915	1.1794	18		1.90585	3.20714	1
1.91873	1.06441	9		1.71384	0.975488	5		1.91027	3.12194	12		1.89097	1.22175	5		1.90314	3.59229	4		1.91369	2.91943	2		1.924	0.946592	8		1.8424	2.57911	7		1.8912	3.35604	5		1.8783	2.8207	9		1.95915	3.8018	3		1.90612	0.7992	20
1.91873	2.99896	5		1.71588	0.941428	41		1.91305	0.767808	11		1.89097	3.11689	1		1.90365	0.912988	5		1.92094	0.963532	8		1.924	3.19959	9		1.84558	1.24873	12		1.89508	0.979036	2		1.87933	0.874836	17		1.95984	1.23768	1		1.90612	3.42126	7
1.92023	1.05107	6		1.71588	2.5529	41		1.91305	3.42786	18		1.89128	1.03526	10		1.90365	2.99368	6		1.9233	1.08502	3		1.92944	1.19688	5		1.84558	2.4571	8		1.89612	0.99238	17		1.87933	3.10927	24		1.97063	1.02143	7		1.9062	1.11125	23
1.92023	3.04073	7		1.7161	1.05104	18		1.91428	0.902668	6		1.89128	3.25248	2		1.90384	1.17422	7		1.9233	2.9926	1		1.92944	2.91246	3		1.84842	1.20815	10		1.89612	2.93375	9		1.88445	2.9223	8		1.97543	0.667352	2		1.9062	2.91585	6
1.92084	0.982124	12		1.7161	2.56954	9		1.91428	3.23924	8		1.8916	0.948124	5		1.90406	0.791256	2		1.92944	1.04635	3		1.92977	1.23492	8		1.84842	2.82565	3		1.89938	1.15776	8		1.88725	1.21259	7		1.97646	0.87358	4		1.907	1.04657	4
1.92084	2.46258	5		1.71727	1.19154	11		1.91524	0.927424	17		1.8916	3.06987	7		1.90665	0.814444	4		1.94099	1.12235	6		1.92977	2.66728	2		1.85439	1.14652	17		1.90101	1.16044	11		1.88725	2.78982	3		1.97646	3.19376	1		1.907	2.60947	6
1.92272	0.782484	2		1.71727	2.68306	7		1.91524	2.96348	5		1.91122	0.93914	4		1.90665	2.99726	3		1.94709	1.07121	17		1.92996	0.903012	7		1.85552	0.926088	14		1.90101	3.3856	5		1.89368	0.997524	11		1.97893	1.02645	6		1.92306	1.09918	13
1.92731	0.817888	4		1.71822	1.18785	20		1.91744	1.19696	24		1.91122	3.02348	4		1.90968	2.91786	2		1.94709	3.0296	12		1.92996	2.76517	5		1.85552	3.29518	12		1.90297	0.904932	7		1.89368	2.98248	5		1.97916	0.687172	1		1.92306	3.26848	3
1.92731	2.95044	9		1.7226	1.08444	35		1.91744	2.64233	16		1.91526	1.13404	10		1.91324	1.07747	7		1.95187	1.11152	4		1.93235	1.15509	8		1.8568	1.15224	7		1.90297	2.76651	9		1.89428	1.10296	3		1.97916	2.68278	1		1.92372	1.32597	12
1.92902	1.17461	9		1.74339	1.08976	15		1.91814	1.04049	5		1.91526	2.84167	1		1.91387	0.986348	3		1.95756	1.02236	2		1.93235	2.8328	3		1.85684	1.1813	9		1.9051	1.09832	4		1.89436	1.35812	3		1.98166	0.88968	4		1.92372	2.68758	5
1.92902	2.76578	3		1.74339	2.60192	3		1.92393	1.00497	12		1.92364	1.09505	7		1.918	1.04768	3		1.961	1.06201	9		1.93665	1.20873	12		1.85684	2.5579	4		1.90572	0.967296	14		1.89436	3.00249	5		1.98211	0.990424	6		1.92651	1.21965	5
1.92986	1.13063	5		1.74492	0.845068	13		1.92393	2.95455	21		1.92553	1.0624	2		1.9189	1.13603	13		1.96636	1.14442	3		1.93665	2.5346	4		1.86215	1.01212	5		1.90572	2.92398	6		1.89686	0.938764	7		1.98211	2.64619	8		1.92651	2.4873	2
1.92986	3.22054	2		1.74492	2.79125	3		1.92719	1.15236	16		1.92805	1.06942	5		1.9189	2.75446	5		1.96665	1.12972	11		1.93787	1.04168	8		1.8684	1.17808	4		1.90619	1.15571	16		1.89686	2.96674	6		1.9822	1.17919	15		1.93445	1.02734	19
1.93279	1.15113	26		1.75457	0.98466	5		1.93082	1.15618	16		1.92805	2.47045	2		1.92263	0.896316	7		1.96665	2.94829	6		1.93787	2.65056	8		1.86966	1.17576	14		1.90619	2.5674	12		1.90104	1.32022	12		1.98244	1.01258	6		1.93445	2.76904	11
1.93279	2.75921	20		1.75457	2.75119	2		1.93082	3.05982	6		1.92884	1.00338	4		1.92593	0.976276	8		1.97402	0.92994	1		1.94376	1.13425	3		1.86966	3.07093	4		1.90916	1.10162	7		1.9023	1.08782	2		1.98419	1.01527	14		1.93839	0.87724	5
1.93438	1.07416	4		1.75556	1.11864	22		1.93576	0.770128	11		1.93051	0.996736	6		1.92593	2.88795	12		1.97656	0.815184	3		1.94376	2.58142	6		1.87336	0.999704	11		1.90916	2.32453	4		1.90653	1.02098	7		1.98419	2.84141	14		1.93839	3.07006	9
1.93493	1.03222	8		1.75569	1.0148	25		1.93576	2.71471	19		1.93107	0.841988	4		1.92872	1.01378	4		1.97656	2.98758	1		1.94408	0.895384	5		1.87336	2.81132	5		1.91252	1.13384	23		1.90653	3.02737	9		1.988	1.0724	3		1.93871	0.775804	3
1.93806	1.17099	23		1.77121	1.10061	22		1.93693	1.24022	26		1.93192	1.18062	5		1.93472	1.11384	4		1.98264	1.12969	7		1.94429	1.13723	11		1.87349	1.21484	22		1.91263	0.972464	5		1.9071	1.20563	18		1.988	2.8023	9		1.93871	2.85359	5
1.94305	1.114	4		1.77307	0.984764	9		1.93693	3.276	12		1.93895	0.857768	8		1.93854	1.10511	5		1.98264	2.94331	2		1.94429	3.31174	8		1.87349	2.74089	9		1.91263	3.27667	1		1.9071	2.55676	18		1.98821	1.06948	11		1.94394	1.22245	12
1.9471	1.07206	31		1.7747	1.10506	10		1.9395	0.91226	11		1.9392	0.909352	3		1.9401	0.960984	8		1.98472	1.05568	3		1.94748	1.07345	11		1.87431	0.954292	12		1.91415	1.02172	12		1.90872	1.21724	7		1.99028	1.14536	22		1.94394	2.89012	5
1.9471	2.55115	15		1.7747	2.80776	16		1.9395	2.79891	8		1.9392	3.03675	12		1.9401	2.79096	12		1.99342	0.822956	4		1.953	1.10134	3		1.87431	3.5138	8		1.91415	2.95173	11		1.91576	1.06796	2		1.99028	2.80669	16		1.94433	1.04565	4
1.9478	0.964644	6		1.77555	1.22734	17		1.94019	1.06359	9		1.94028	1.05726	15		1.94704	1.02327	10		1.99653	0.862492	19		1.95597	1.23182	2		1.87452	1.03052	11		1.91861	0.977864	16		1.92027	1.21358	5		1.99045	0.946588	2		1.94601	1.0499	14
1.95179	1.01546	8		1.77853	1.10827	17		1.94019	2.74076	4		1.94367	1.14634	10		1.9475	0.926296	8		1.99653	3.65044	4		1.95597	2.95337	6		1.87452	2.84196	6		1.91861	3.11085	10		1.92995	1.06592	10		1.99045	2.69471	3		1.94626	1.2512	5
1.95179	2.97268	6		1.77853	2.94412	6		1.94804	1.15422	27		1.94577	1.16284	4		1.9475	3.48953	10		1.99727	1.06791	6		1.95822	1.05842	5		1.87511	1.11763	3		1.93467	0.667368	3		1.92995	2.52087	2		1.99534	1.23099	4		1.94626	2.48173	5
1.95391	0.744368	7		1.781	1.11762	9		1.94804	2.87745	18		1.9475	0.974876	7		1.94891	1.03254	15		2.0003	1.16482	17		1.96716	1.17484	8		1.87511	2.99101	11		1.93467	2.78643	3		1.93106	1.09037	4		1.99534	2.39251	2		1.94724	1.00965	4
1.95391	3.18868	8		1.78173	0.823928	5		1.95026	1.07035	5		1.95936	1.26808	14		1.94891	2.66578	8		2.00056	1.0007	3		1.97138	0.854384	2		1.87642	1.2275	11		1.9359	1.22038	11		1.93508	1.2869	10		1.99588	1.10686	9		1.94724	2.76709	3
1.95521	1.06635	18		1.78232	1.07446	28		1.95269	1.34339	3		1.95936	3.41072	1		1.94991	1.04417	9		2.00514	0.8927	5		1.97138	3.30572	4		1.87642	2.86574	7		1.9359	2.70501	3		1.93508	2.59529	2		1.99588	2.69558	5		1.94954	1.15394	30
1.95521	2.6668	10		1.78557	1.08189	3		1.95269	2.69136	3		1.96296	0.877604	2		1.95185	0.903888	2		2.0089	1.26504	4		1.97168	1.12216	20		1.88829	1.06712	20		1.93624	1.20339	23		1.93727	1.12245	11		1.99837	1.07785	4		1.94954	2.73836	20
1.95715	1.0077	3		1.7907	1.10817	2		1.95438	1.1509	4		1.96296	3.20296	2		1.95199	0.849808	2		2.01321	1.01276	11		1.97168	3.70876	10		1.88829	3.25443	3		1.93624	2.66656	8		1.94943	1.09736	2		1.99837	2.9966	4		1.95146	1.08657	7
1.96329	0.928888	3		1.79274	0.813524	12		1.95728	1.32848	14		1.96526	0.89396	6		1.95199	3.34167	1		2.01321	2.81624	6		1.97482	1.11137	6		1.89626	1.0562	5		1.93899	1.0799	9		1.94943	2.92606	1		1.99844	0.91812	3		1.95385	0.858676	11
1.96422	1.05902	13		1.79612	1.02644	17		1.95728	2.83848	9		1.96838	1.17282	6		1.95381	0.875472	9		2.01972	0.95578	8		1.97482	2.85324	3		1.89626	3.01542	9		1.93899	3.09867	5		1.9515	1.07415	16		1.99886	0.905556	13		1.95385	3.16592	4
1.96422	2.83504	6		1.79648	1.12184	24		1.96103	1.2289	29		1.97037	1.1324	1		1.95381	3.08368	3		2.02015	1.10296	8		1.97555	1.18639	3		1.89659	0.839796	10		1.94488	1.15369	10		1.9515	2.9209	6		1.99886	3.09659	13		1.95413	1.14164	13
1.97122	1.07622	11		1.79648	2.35356	7		1.96103	2.74372	13		1.97568	0.844868	5		1.95417	1.0155	4		2.02093	1.19439	4		1.97555	2.57133	1		1.89659	2.89438	7		1.94488	3.0044	7		1.95225	3.10457	4		2.00054	1.00648	1		1.95413	2.76803	5
1.9748	1.05526	16		1.7971	1.15846	19		1.96568	1.01784	4		1.97589	1.03844	13		1.95417	2.94583	1		2.02169	1.14943	3		1.98034	0.996692	3		1.89833	2.71855	8		1.9483	1.05586	6		1.95264	1.14478	9		2.00343	1.27638	23		1.95623	0.937576	5
1.97666	1.29306	6		1.79972	0.967856	17		1.96568	2.9078	6		1.97589	3.10274	2		1.96684	1.00482	14		2.02399	0.914652	6		1.98034	2.86291	1		1.90289	1.2942	16		1.94935	1.11531	3		1.95264	2.87124	8		2.00343	3.05237	7		1.95623	2.89706	5
1.97983	0.772276	14		1.79972	2.93763	7		1.96574	1.09581	10		1.97665	1.18818	7		1.96684	2.69544	5		2.02601	1.24682	11		1.98314	1.14099	10		1.90289	2.85206	7		1.95065	1.04391	6		1.9529	1.15485	5		2.00621	0.7534	8		1.95673	1.22884	6
1.97983	2.76292	28		1.80794	1.11825	12		1.96574	2.49208	8		1.97665	4.142	1		1.9669	1.03642	2		2.02601	3.7207	1		1.98821	1.12218	7		1.90336	1.16363	4		1.95065	3.01806	10		1.9531	1.30965	9		2.00621	3.15727	19		1.95673	2.83752	4
1.97997	1.11863	32		1.80858	1.02361	28		1.96656	1.0779	13		1.97879	0.923752	1		1.96732	0.85202	4		2.02934	1.18366	7		1.98821	2.88172	3		1.90336	3.01016	2		1.95357	1.06456	8		1.9531	2.76337	4		2.01036	1.10916	5		1.95889	1.25158	2
1.97997	2.75161	16		1.80858	2.87872	15		1.96656	2.73421	15		1.98012	1.17855	5		1.96732	2.75822	3		2.03042	0.987688	12		1.98918	1.34687	5		1.90505	1.1778	28		1.95357	3.47698	2		1.95751	1.32106	11		2.01092	1.30391	5		1.95889	3.23785	3
1.98065	1.23432	9		1.8139	1.0346	11		1.96677	1.22024	19		1.98163	1.0319	7		1.97013	0.953468	17		2.0314	0.892968	12		1.98918	2.91567	2		1.90505	3.49123	6		1.95366	1.12786	9		1.95751	2.83936	17		2.01092	3.01213	1		1.96437	1.21208	5
1.98677	1.11678	8		1.81394	0.699636	7		1.96677	2.93165	3		1.98163	3.13866	3		1.97013	3.53746	5		2.0314	3.14999	4		1.99207	1.28363	9		1.90682	1.01503	18		1.95366	3.0568	3		1.95906	1.1515	27		2.01101	0.666528	2		1.96867	1.29748	4
1.99115	1.02075	6		1.81394	2.916	7		1.96877	1.08192	9		1.9869	1.24801	5		1.97021	1.10329	2		2.03184	0.974972	5		1.99207	3.43889	1		1.90682	2.98421	10		1.95377	1.0068	2		1.95906	2.99135	21		2.01101	2.71842	6		1.96935	0.888116	7
1.99266	1.09322	8		1.82459	1.23029	11		1.96877	2.48842	2		1.98724	0.987384	5		1.97145	1.14688	5		2.03184	3.63861	1		1.99245	1.1885	33		1.91114	1.25704	9		1.95418	1.19937	11		1.95978	3.385	28		2.01217	1.19524	17		1.96935	2.88707	4
1.99352	1.07295	9		1.82712	1.01905	3		1.96984	1.24972	14		1.98724	3.13496	1		1.97336	0.86848	9		2.03653	0.927028	2		1.99245	2.88239	10		1.91114	3.03354	3		1.95696	1.31362	5		1.96019	0.839956	24		2.01217	2.69699	22		1.97085	0.658556	3
1.99399	0.981504	4		1.8344	0.936064	15		1.96984	3.00181	8		1.99504	1.06436	11		1.97336	2.94105	10		2.03704	1.107	3		1.99734	0.93286	5		1.91197	0.858296	7		1.95696	2.68818	4		1.96019	3.4299	39		2.01303	3.07053	1		1.97125	0.982488	9
1.99562	1.06096	18		1.83839	1.08996	21		1.97094	1.1504	9		2.0071	0.99994	10		1.98151	0.78946	2		2.03878	1.08337	8		1.99734	3.36526	7		1.91197	3.01422	7		1.96045	1.16646	4		1.96355	1.19162	13		2.0189	1.33034	21		1.97125	2.6844	8
1.99562	2.76691	16		1.83928	0.68068	17		1.97094	2.7431	2		2.0071	3.46567	1		1.9882	1.09215	2		2.04127	1.11349	9		1.99888	1.18295	6		1.91667	1.2229	2		1.96045	2.45725	7		1.96355	2.65197	14		2.0189	2.88697	2		1.9778	0.987272	8
2.00314	1.07173	9		1.83928	3.49284	4		1.97817	1.06664	8		2.00837	1.13479	14		1.9882	3.45778	1		2.04167	1.20782	7		1.999	1.22852	16		1.91667	3.80323	2		1.96136	1.02843	10		1.96593	1.24085	15		2.02155	1.28788	28		1.9778	3.64415	5
2.00604	0.914332	3		1.84168	0.92994	19		1.97893	1.18218	13		2.00837	2.88307	3		1.98987	0.855256	7		2.04333	0.82288	3		1.999	3.67756	5		1.91748	0.884304	7		1.96136	2.58121	3		1.96593	2.75006	6		2.02155	2.88388	12		1.97798	0.794744	9
2.00607	1.29829	28		1.84168	3.30175	5		1.97893	2.90861	5		2.00999	1.14542	20		1.99377	1.09486	2		2.04333	2.80568	2		2.00066	1.23867	12		1.91748	3.36467	2		1.96412	1.08954	14		1.96788	1.16048	2		2.02268	1.17076	2		1.97798	2.98195	7
2.00607	0.920164	1		1.84296	0.884584	5		1.98233	1.06249	2		2.00999	2.80168	15		1.99432	0.882064	3		2.04458	1.0163	10		2.00183	0.95198	7		1.91922	1.11444	3		1.96412	2.83328	3		1.96788	2.87635	3		2.02268	2.91749	3		1.97807	1.11796	16
2.00688	1.25359	20		1.84296	2.57866	11		1.98486	0.91038	4		2.01032	1.06673	12		1.99848	1.13602	8		2.04458	4.45708	1		2.00183	2.86148	1		1.91922	3.62	1		1.9749	1.10569	12		1.97068	0.84448	5		2.0235	1.24427	13		1.97807	3.64278	5
2.0092	1.06083	5		1.84554	1.0814	6		1.98962	1.20358	10		2.01683	1.16032	2		1.99848	2.75977	8		2.0495	1.0037	11		2.00193	1.24128	5		1.92166	1.1684	13		1.9749	2.92931	5		1.97068	3.02295	2		2.0235	2.72804	8		1.97858	1.02794	14
2.01413	0.85354	14		1.84561	0.949936	25		1.98962	2.96903	6		2.01701	0.771436	10		2.00452	0.713836	6		2.0495	2.85432	10		2.00193	2.75985	2		1.92166	2.76874	5		1.97723	1.0605	15		1.9725	1.1539	11		2.02493	1.19335	12		1.97858	2.63687	15
2.01413	2.80993	6		1.84994	1.11038	26		1.99664	1.09439	4		2.01724	1.19429	13		2.0048	0.996772	20		2.05136	1.12246	17		2.00322	0.816684	15		1.92442	1.06046	12		1.97754	1.11435	7		1.9725	2.60763	1		2.02493	2.69641	18		1.97906	1.08878	15
2.01502	1.00856	5		1.85028	1.02977	5		1.99664	2.84234	5		2.01724	2.74568	4		2.0048	2.80204	6		2.05136	4.22892	2		2.00322	2.97224	5		1.92442	3.18087	12		1.97754	2.86379	3		1.97283	1.35039	25		2.02622	0.798464	7		1.98212	1.19256	6
2.01541	1.15192	14		1.85117	1.11966	18		1.99985	0.718224	11		2.02016	1.28205	30		2.00544	0.826736	5		2.05255	1.21156	13		2.00573	1.09984	7		1.92614	0.765184	4		1.97756	1.06532	8		1.97386	1.19041	6		2.03166	1.11658	1		1.98224	1.09096	11
2.01911	1.14336	2		1.85117	2.68997	10		1.99985	3.10059	11		2.0236	1.20982	14		2.00593	0.847268	4		2.05255	3.38811	5		2.00573	2.75308	4		1.92614	3.08633	5		1.97756	2.7972	8		1.97386	3.38707	1		2.03185	0.985272	11		1.98224	2.94544	8
2.02059	0.873	16		1.85155	1.00896	8		2.00227	1.13465	11		2.02477	0.804544	3		2.00903	1.12946	5		2.05643	1.05414	4		2.01101	0.929484	2		1.92992	0.987384	6		1.97885	1.09241	5		1.97921	1.13978	8		2.03185	2.89038	5		1.98352	1.11988	8
2.02061	1.11688	11		1.85155	2.84065	3		2.0038	1.4083	15		2.02477	2.59398	3		2.00903	2.51514	1		2.05643	3.04063	4		2.01101	2.6905	5		1.92992	3.01443	6		1.98248	1.1573	12		1.97921	3.18292	4		2.03911	1.10429	11		1.98352	3.22463	3
2.02309	1.01786	24		1.85821	1.09081	21		2.0038	3.06608	7		2.02748	0.864076	1		2.01862	0.830248	11		2.06204	1.14472	8		2.01283	1.2008	5		1.93122	1.03786	15		1.98248	3.15381	7		1.97923	0.918156	5		2.03911	3.10055	7		1.98426	1.24642	12
2.02382	1.06702	9		1.85821	3.52313	3		2.00931	1.02857	3		2.03049	1.05456	7		2.02138	0.97426	16		2.0639	0.821696	3		2.01283	2.83776	1		1.93122	3.14386	14		1.98458	1.15426	1		1.97923	2.99531	5		2.04263	0.678524	10		1.98508	1.26694	6
2.02382	3.04809	4		1.85882	1.0555	6		2.00931	2.661	3		2.0317	1.03642	3		2.02138	2.9523	4		2.0639	3.00128	4		2.01344	0.814544	4		1.93148	1.12666	3		1.98458	3.21516	5		1.98014	1.09347	6		2.04263	3.15582	11		1.98508	2.84277	5
2.02615	0.935636	2		1.85882	2.89765	1		2.00998	0.975688	4		2.03562	1.07535	3		2.02214	0.967012	7		2.06702	1.21183	3		2.01429	1.39919	5		1.93148	2.78869	4		1.98671	0.862588	12		1.98264	0.859336	5		2.04332	1.25967	14		1.99066	0.869852	3
2.02636	1.16765	21		1.86218	1.23885	16		2.00998	2.72972	3		2.03562	2.736	2		2.02214	3.12446	2		2.06781	0.942768	8		2.01429	2.79044	9		1.93267	1.0516	15		1.98671	3.76573	3		1.98264	2.73805	11		2.04431	1.27287	9		1.99081	1.1358	19
2.02744	1.19397	5		1.86218	2.64192	5		2.01016	1.22032	8		2.03769	1.04717	3		2.02933	0.98606	8		2.07754	1.03571	5		2.01849	1.24176	13		1.93267	2.70796	3		1.98716	1.17206	4		1.98312	1.03828	8		2.04626	1.13732	16		1.99488	0.931264	3
2.02807	1.03812	4		1.86559	1.11671	7		2.01016	3.27697	2		2.04021	1.01915	11		2.02933	3.19364	3		2.07759	0.9616	10		2.01849	2.80541	10		1.93549	1.19654	8		1.99198	1.22056	15		1.98312	2.79148	3		2.04626	3.03122	10		1.99488	2.9146	4
2.02807	2.62342	2		1.86559	3.30092	1		2.01363	1.25426	14		2.04021	2.67626	3		2.03016	1.05499	8		2.07759	2.96179	7		2.01942	0.81998	8		1.9418	1.18473	4		1.99198	2.93936	5		1.98401	1.10893	7		2.05178	1.0317	8		1.9995	1.21175	7
2.02809	0.800156	2		1.86605	1.18616	9		2.01363	2.67682	8		2.04416	0.942732	7		2.03016	2.95055	8		2.0786	0.796108	7		2.01942	3.45021	3		1.9418	2.4224	1		1.99219	1.27398	5		1.98636	1.14668	3		2.05198	0.89296	5		1.9999	0.76866	5
2.03086	1.03665	4		1.86605	2.8388	1		2.01418	1.21396	23		2.04428	0.769568	8		2.03484	1.003	3		2.0786	3.25238	1		2.01962	1.06661	7		1.94738	0.981384	6		1.99219	2.60523	2		1.98636	2.86032	2		2.05434	1.16127	12		1.9999	3.61977	8
2.03208	1.14654	6		1.86627	0.963744	4		2.01418	3.07497	15		2.04428	4.90392	2		2.03492	0.961716	3		2.08312	0.923084	1		2.01962	2.84511	2		1.94738	3.43727	3		1.99423	1.15255	9		1.99024	1.10075	14		2.05434	2.6769	10		2.00116	1.21426	8
2.03416	0.989548	5		1.87158	1.24394	9		2.01422	1.17883	16		2.04441	1.19697	12		2.03701	0.925824	2		2.08417	1.08629	4		2.0211	1.11382	22		1.94789	1.12964	10		1.99423	2.70136	2		1.99311	3.09624	5		2.0547	1.05138	6		2.00228	0.975804	7
2.03416	2.81706	2		1.87799	0.997048	11		2.01422	3.02285	20		2.05048	0.942696	8		2.05094	0.938164	5		2.08417	3.19905	1		2.0211	3.36004	10		1.94789	2.61551	8		1.99834	0.929316	13		1.99418	1.28717	11		2.06027	1.154	14		2.00286	0.908096	5
2.03491	1.12771	11		1.87799	3.51476	6		2.01663	1.10411	14		2.05048	3.42114	2		2.05094	3.07646	8		2.08728	0.923912	2		2.0221	1.19109	7		1.94922	0.936848	5		1.99834	2.79198	7		1.99418	2.76178	5		2.06042	1.32772	3		2.00756	1.21358	5
2.03491	2.80423	5		1.87912	1.04389	10		2.01663	3.33386	5		2.05296	1.15936	5		2.05264	1.29119	9		2.08815	0.697776	4		2.02225	1.15102	13		1.94922	3.22113	3		2.00019	1.18503	13		1.99538	1.00291	4		2.06042	2.63643	1		2.00806	1.20642	12
2.03773	1.23113	18		1.87912	2.64326	13		2.01957	1.10468	12		2.05296	2.8412	6		2.05798	1.12444	6		2.09643	1.02351	1		2.02225	3.09696	2		1.95082	1.20095	9		2.00082	1.26726	15		1.99538	2.71342	6		2.06204	1.0461	10		2.00806	2.59487	9
2.03811	1.08094	3		1.88124	1.08243	19		2.01957	3.36272	10		2.05302	0.772896	5		2.06198	0.932068	2		2.09786	0.993388	9		2.02439	1.32132	6		1.9509	0.907328	12		2.00082	2.54343	4		2.00185	0.851548	19		2.06204	3.27516	10		2.0093	1.23505	9
2.04025	1.0641	18		1.88124	3.34543	2		2.0197	1.1061	4		2.05302	3.15143	6		2.06357	1.12943	2		2.09786	3.19916	8		2.02949	1.22721	11		1.9509	2.84338	15		2.00095	1.0469	11		2.00537	1.3128	17		2.06515	1.05463	2		2.0093	3.14065	3
2.04025	2.97947	9		1.88128	0.837232	8		2.0197	2.89396	11		2.05546	1.11735	6		2.06357	2.58772	5		2.10006	1.19601	20		2.03204	1.27765	14		1.95206	1.21007	9		2.00399	1.18426	11		2.01071	0.899432	5		2.07375	1.24735	3		2.0123	1.16643	2
2.04033	1.03626	2		1.88836	1.02204	6		2.0197	1.08279	3		2.05546	2.73759	1		2.06637	3.22162	2		2.10476	1.18482	10		2.03451	0.87588	6		1.9542	1.08156	6		2.00399	2.93278	12		2.01072	0.87986	1		2.07375	2.6483	1		2.01849	1.21501	7
2.04232	1.15632	14		1.88836	2.62178	3		2.02127	0.695644	2		2.05985	0.929992	2		2.06654	0.957468	10		2.10866	1.0721	8		2.03451	2.75206	4		1.96002	0.770352	3		2.00558	1.07024	4		2.0109	0.979928	5		2.07424	1.16709	15		2.01849	2.81342	3
2.0489	1.06934	6		1.89026	0.995084	14		2.02131	1.24143	8		2.0601	1.25576	4		2.06926	1.1149	1		2.10866	3.02144	13		2.03678	0.977668	6		1.96054	1.00046	4		2.00558	2.52425	4		2.0109	2.76438	17		2.07424	3.05109	10		2.01947	1.074	18
2.0489	3.3856	2		1.89083	0.896212	16		2.02131	2.80228	11		2.06396	1.1745	7		2.07384	0.872964	2		2.10921	0.966616	3		2.03678	3.1621	4		1.96054	3.07119	3		2.00662	1.20844	12		2.01621	1.17173	4		2.09696	0.909064	10		2.02279	0.893024	7
2.0494	0.970752	7		1.89083	3.23548	3		2.02746	1.20192	13		2.06568	0.826412	8		2.07512	0.75514	4		2.11171	0.86428	5		2.0379	1.19621	6		1.9619	0.90632	6		2.00662	2.65508	7		2.01621	2.749	6		2.09696	3.04731	4		2.02279	2.95858	1
2.0509	1.21306	10		1.89144	1.20378	17		2.02746	2.74285	8		2.06568	3.25309	2		2.07901	0.9127	4		2.11801	0.74432	3		2.0379	2.92546	2		1.9619	3.35422	3		2.01512	1.0823	6		2.02065	1.06296	13		2.1011	1.05801	7		2.02598	1.19248	6
2.0509	2.95004	11		1.89144	2.49759	17		2.02772	1.19375	7		2.06584	1.07963	12		2.07901	3.25978	2		2.12037	0.992592	7		2.03814	0.885224	3		1.96245	1.42092	16		2.02198	1.10612	11		2.02065	3.12402	9		2.1011	3.18988	7		2.02842	1.19808	5
2.05113	0.879972	12		1.8916	1.24099	6		2.02909	1.25965	12		2.06619	1.08728	11		2.08453	1.18046	9		2.12037	3.57618	7		2.03814	2.72383	1		1.96245	2.81956	3		2.02198	2.63098	3		2.0258	0.940472	10		2.10518	1.18582	5		2.02842	2.79746	1
2.05113	2.73291	1		1.8928	1.10072	5		2.02909	2.8071	5		2.06619	3.58872	2		2.08453	3.32068	7		2.12064	0.966868	17		2.03821	1.17755	17		1.9625	1.16456	18		2.02245	0.670424	4		2.0258	2.76505	4		2.10645	0.821444	2		2.03064	1.11802	7
2.05242	0.934788	10		1.89301	1.08799	6		2.0323	1.19185	25		2.07483	1.04299	14		2.08597	1.07772	2		2.12064	3.32994	8		2.03821	2.78787	7		1.9625	2.71045	11		2.02245	3.13313	6		2.02842	1.26177	16		2.10726	1.23136	13		2.03941	0.835192	4
2.05252	1.07726	8		1.89671	1.19162	14		2.0323	3.64547	5		2.08228	0.866336	6		2.09015	1.07862	8		2.12445	0.793828	10		2.04063	1.0569	15		1.96285	1.06192	7		2.02398	0.740804	7		2.02856	1.11171	15		2.10726	3.45463	4		2.03941	2.81038	10
2.0545	1.02157	9		1.89764	0.849108	16		2.03812	0.816404	3		2.08228	3.23495	6		2.09761	1.04372	3		2.12445	2.84122	8		2.04063	2.9583	12		1.96285	2.95382	13		2.02398	2.7833	7		2.0286	3.09842	5		2.11342	1.11632	8		2.04432	0.934052	27
2.0545	3.19231	6		1.89764	3.12658	11		2.03812	2.90908	22		2.08497	1.0112	9		2.09761	2.77734	2		2.12771	1.20029	4		2.04464	0.98786	13		1.96379	2.92584	7		2.02848	0.962824	6		2.03225	1.06151	6		2.11342	2.89545	4		2.04432	3.1682	14
2.06562	1.03945	8		1.89839	0.943044	13		2.03822	1.02272	12		2.08497	3.08738	3		2.10681	0.843888	2		2.13236	0.905736	2		2.04464	3.42674	10		1.96387	1.08358	19		2.02848	2.5357	8		2.03276	1.01004	3		2.11428	0.792212	3		2.04504	1.21908	23
2.06627	1.13889	18		1.89841	1.03912	23		2.03822	2.90228	11		2.08834	1.29883	13		2.10681	2.78556	1		2.13373	1.1142	9		2.05477	1.26805	25		1.96387	2.89264	20		2.02924	1.00392	4		2.0342	1.14186	6		2.11428	3.1346	6		2.04504	2.69032	7
2.06859	1.07259	8		1.90264	1.0596	14		2.04453	0.97034	4		2.08834	3.23903	3		2.10962	0.938608	4		2.13373	3.04192	1		2.05477	3.22364	15		1.96509	1.1599	10		2.02924	3.07378	6		2.0342	2.76242	3		2.12097	0.80388	5		2.0494	1.24269	16
2.06861	0.89814	5		1.90428	0.929024	11		2.04453	3.02878	2		2.09142	0.985828	12		2.11626	0.681076	3		2.13667	0.865052	4		2.0686	1.10293	3		1.96804	1.22975	10		2.03	1.09097	2		2.03754	1.26198	14		2.12097	2.91558	9		2.0494	2.7101	19
2.07274	0.968424	3		1.90428	3.50007	3		2.04497	0.830744	4		2.09142	3.01281	7		2.12112	0.866004	3		2.13667	2.841	1		2.0699	1.05117	10		1.97234	0.983224	17		2.03023	1.17416	15		2.03755	1.05428	13		2.12246	1.29266	17		2.05088	1.2516	13
2.07284	1.03727	2		1.90485	0.98404	16		2.04864	0.832904	19		2.09374	1.05864	3		2.12112	3.14221	2		2.13996	0.636992	2		2.0699	3.30459	3		1.97234	3.38845	4		2.03023	3.59556	2		2.03755	2.67881	23		2.12246	2.97671	11		2.05088	2.80373	3
2.07284	3.36669	3		1.90485	2.5526	10		2.04864	3.01253	15		2.09488	1.17977	10		2.12356	0.930388	3		2.14837	1.05554	2		2.07162	0.927076	2		1.97637	1.128	9		2.03066	1.23327	6		2.04051	0.870848	15		2.12716	0.880636	4		2.05194	1.07074	4
2.07482	1.13667	4		1.90787	0.945148	21		2.04884	0.93848	9		2.09692	1.12105	3		2.12592	1.05243	2		2.14837	3.18682	4		2.07162	3.16364	7		1.97637	3.10205	9		2.03176	0.926996	2		2.04307	1.1942	19		2.12716	2.83249	3		2.05341	1.29082	11
2.07634	1.09504	17		1.9091	0.830588	10		2.04884	3.46733	16		2.09692	3.40812	6		2.13122	0.957104	4		2.14961	0.946724	11		2.08034	1.21281	14		1.98151	1.23264	8		2.03176	3.03156	3		2.04307	2.79253	2		2.12803	1.06181	4		2.05341	2.84605	8
2.07634	3.35338	3		1.9091	2.90288	19		2.04884	1.05556	10		2.10164	1.14811	9		2.13122	3.28514	5		2.14961	3.24712	7		2.08034	3.40514	7		1.98151	2.82733	1		2.0324	1.09984	22		2.04325	1.28513	16		2.12803	3.19616	6		2.05599	1.14551	16
2.08127	0.948048	10		1.91188	1.07195	10		2.04884	2.95209	7		2.10164	2.85737	4		2.13197	0.915612	1		2.15119	1.10945	4		2.08043	1.09444	3		1.9823	0.84256	5		2.0324	2.7713	19		2.04325	2.84961	3		2.12968	1.06584	7		2.05599	2.82032	2
2.08321	0.959384	6		1.91188	3.14977	2		2.05259	1.19023	9		2.10183	1.03494	11		2.1406	1.13383	8		2.17464	0.946664	3		2.08043	2.634	2		1.9823	3.01673	4		2.03298	1.1441	6		2.04592	1.08575	3		2.12968	3.17857	12		2.05629	0.918488	3
2.08704	1.01958	4		1.912	1.076	20		2.05259	2.78563	2		2.10516	1.06428	6		2.1406	3.08858	8		2.18093	0.952684	18		2.08066	1.1073	5		1.99062	0.925252	10		2.03298	3.15197	4		2.04592	3.10627	11		2.13598	1.14637	12		2.05629	3.59081	4
2.08762	0.912124	4		1.912	2.91569	18		2.05607	1.0274	7		2.10942	0.996892	2		2.14073	1.04613	10		2.18487	0.842536	3		2.08208	0.847408	11		1.99062	3.11334	5		2.03436	1.06583	3		2.05054	1.19597	10		2.13598	3.13806	3		2.06234	0.966172	21
2.08963	1.19684	19		1.91202	1.085	8		2.05607	2.74444	1		2.11592	1.14783	8		2.14073	2.9081	3		2.21048	0.992576	1		2.08208	3.63434	12		1.99229	0.72538	5		2.03436	2.72639	7		2.05069	1.22978	19		2.14581	1.16139	15		2.06234	3.07522	6
2.08963	2.57149	1		1.91316	1.03499	22		2.05679	0.99856	2		2.11592	2.71392	2		2.15226	1.0887	6		2.21393	0.881784	7		2.08267	1.03217	4		1.99229	2.62222	1		2.03458	1.23563	9		2.05069	3.00168	5		2.14581	2.89834	5		2.06258	0.708716	5
2.09385	1.03712	11		1.91316	2.82429	25		2.05679	2.70566	4		2.11642	0.937204	2		2.17423	0.810232	2		2.21393	3.23654	5		2.08267	3.19567	5		1.99375	1.1117	4		2.03458	2.68601	2		2.05214	0.933736	11		2.16087	1.09084	5		2.06258	3.57685	1
2.09385	3.00681	10		1.9171	1.21116	12		2.05728	1.19388	14		2.11659	1.06362	9		2.17501	0.91038	21		2.21414	1.0184	1		2.08319	1.17312	7		1.99375	2.93709	5		2.03682	0.60358	2		2.05214	3.3218	10		2.16087	3.29166	12		2.06305	1.16201	12
2.09603	1.12858	1		1.91758	1.15028	17		2.05728	3.01764	10		2.11659	3.08047	4		2.17501	4.1752	11		2.22345	0.764696	7		2.08599	1.31448	18		1.99754	1.21529	13		2.03682	2.89224	3		2.05238	1.08967	12		2.16508	0.97156	6		2.06305	2.66315	4
2.09603	2.91176	6		1.91758	2.8992	5		2.0608	1.09342	2		2.12228	1.0829	5		2.18033	1.08694	12		2.22345	3.01508	11		2.08599	2.94018	5		1.99754	2.80313	4		2.04117	1.26736	4		2.05238	3.11052	4		2.16508	2.96598	6		2.07472	1.08628	7
2.09767	1.1404	5		1.9179	1.20612	16		2.0608	3.31595	9		2.13493	0.743492	3		2.18033	3.02151	3		2.22401	0.820808	2		2.08676	1.22838	17		1.99814	0.883912	4		2.04885	1.15459	10		2.05509	1.33462	13		2.16593	1.19385	15		2.07472	2.96018	3
2.10146	1.15072	16		1.92223	1.1865	16		2.06497	1.09212	1		2.15159	1.1084	1		2.18427	0.901476	2		2.22401	3.38747	6		2.08676	2.73297	11		1.99814	3.25179	3		2.04885	2.62046	10		2.05551	1.13332	6		2.16593	3.28301	7		2.0758	1.30458	13
2.11341	1.0037	5		1.92223	2.73169	8		2.06517	1.29694	15		2.15816	0.97714	8		2.19697	0.90134	6		2.22552	1.04503	7		2.0958	1.07843	3		2.0043	1.01937	11		2.05214	1.0572	10		2.05551	2.73561	1		2.16696	1.16951	3		2.0758	3.07988	2
2.11925	0.939144	1		1.92261	0.67298	5		2.06517	2.56609	2		2.1627	1.08794	5		2.21045	0.751516	1		2.22672	0.975668	1		2.0987	1.22808	7		2.0043	3.17113	4		2.05214	2.89899	4		2.05661	1.0625	7		2.16696	2.98833	1		2.08155	1.02744	9
2.12821	1.20814	4		1.92261	2.83177	10		2.06609	1.00515	8		2.16534	1.0801	12		2.22195	1.02695	2		2.22672	2.70446	8		2.10316	0.975292	12		2.00642	0.859716	6		2.05347	1.47688	17		2.05742	1.23647	7		2.17515	1.0189	4		2.08332	1.07917	7
2.12821	3.06619	2		1.92516	1.02493	7		2.06662	1.04467	1		2.16534	3.33946	1		2.22195	3.14048	3		2.23909	1.15138	13		2.10316	2.81671	9		2.0098	1.12299	7		2.05347	3.33853	10		2.05742	2.94835	3		2.17515	3.08468	6		2.08332	3.54839	5
2.12869	1.07873	5		1.92945	1.23724	10		2.06662	2.73812	6		2.17302	3.34728	2		2.2279	0.950292	3		2.24115	1.12725	18		2.104	0.957112	4		2.0098	2.88097	7		2.06393	1.05477	8		2.0612	1.02433	5		2.17824	1.29573	9		2.08406	0.708112	3
2.13154	1.19847	9		1.92948	1.17055	9		2.0676	1.09901	10		2.1737	0.900432	1		2.2353	0.894872	1		2.24115	3.53477	9		2.104	3.08332	5		2.01545	1.01788	6		2.06393	3.22596	5		2.06501	1.17871	13		2.17824	2.84142	11		2.08406	2.79429	5
2.1339	1.02024	17		1.93089	1.15892	15		2.0676	3.30064	4		2.1737	2.81582	10		2.23752	1.15172	13		2.24643	1.00988	4		2.10476	1.24244	3		2.01545	2.88081	3		2.06513	1.00435	3		2.06521	0.975884	5		2.18308	1.24723	12		2.08708	1.16046	25
2.1339	2.96424	27		1.93089	2.67918	5		2.07117	1.10793	9		2.18366	1.11538	8		2.2417	1.09328	3		2.26388	0.925772	3		2.10984	1.14312	7		2.01822	0.986208	7		2.06513	3.13798	2		2.07064	1.04186	6		2.18308	3.1888	4		2.08708	3.04457	23
2.14024	1.15234	12		1.9335	0.950268	7		2.07117	3.16605	4		2.18439	0.977652	6		2.2417	2.87986	1		2.27596	0.794168	3		2.10984	2.81741	10		2.01822	2.98351	6		2.06557	0.739468	6		2.07064	2.85132	8		2.18862	0.669836	5		2.08772	1.15068	6
2.14024	2.76578	3		1.9335	2.68329	2		2.07144	0.922144	4		2.1878	0.799216	1		2.24237	0.844948	4		2.27596	3.05199	3		2.11934	3.03227	5		2.02394	1.05447	1		2.06557	3.13053	10		2.07556	1.16718	16		2.18862	3.0924	10		2.08772	2.7975	3
2.14601	1.08642	15		1.93686	1.30552	19		2.07756	1.31762	16		2.19609	1.20572	28		2.24424	0.91724	6		2.278	0.884852	1		2.12038	0.984308	5		2.02394	2.98384	3		2.06854	1.36575	8		2.07556	2.79724	9		2.19718	1.24257	7		2.09156	0.830452	7
2.14601	2.98136	7		1.9396	1.10108	8		2.07756	3.24044	4		2.19609	3.10938	30		2.24424	3.23982	2		2.28815	0.765644	2		2.12038	3.76569	1		2.02442	1.04032	8		2.06854	3.27244	3		2.07677	0.969232	10		2.22086	1.08851	1		2.09184	1.07664	2
2.14743	0.988368	13		1.9413	1.00492	21		2.07924	1.10225	10		2.20458	1.16414	3		2.24741	0.866368	2		2.31275	1.12697	5		2.12371	1.31583	16		2.02442	2.90512	10		2.07401	1.10581	5		2.08335	1.15121	4		2.2235	1.05038	5		2.09759	0.909644	4
2.14892	1.09225	5		1.9437	1.08975	26		2.07924	3.01862	9		2.20688	1.3317	6		2.24741	3.69068	1		2.32296	1.01264	9		2.12371	2.9379	12		2.02446	0.728264	5		2.07401	2.9869	5		2.08335	3.01135	5		2.2247	1.05304	16		2.09862	1.00283	8
2.14892	3.01788	4		1.9437	2.98839	10		2.08287	0.845376	4		2.20714	0.884708	1		2.26271	0.92358	6		2.34897	0.8738	4		2.12382	1.03045	10		2.02446	2.5935	12		2.07411	1.24634	13		2.09242	1.3182	14		2.2247	3.28448	9		2.0987	1.33713	19
2.15466	0.757756	4		1.94377	1.0547	4		2.08287	3.07001	10		2.20967	1.09207	2		2.27994	0.88954	6		2.35057	1.03949	1		2.12382	3.15285	5		2.02604	1.04196	10		2.07411	2.90176	7		2.09242	3.85324	1		2.23328	1.18534	4		2.0987	2.99089	8
2.15628	0.613812	2		1.94521	1.02566	14		2.09034	1.18521	10		2.21587	0.910572	2		2.30561	1.00888	11		2.36944	0.974312	1		2.12838	1.13382	2		2.02604	3.44838	6		2.07436	1.13005	27		2.0926	0.811112	4		2.23328	2.83022	3		2.10839	1.04298	3
2.16383	0.838436	2		1.94602	0.764232	10		2.09288	1.15869	16		2.22697	0.877212	2		2.30561	3.57715	2		2.37494	1.01361	1		2.13011	0.948388	3		2.03078	1.04744	21		2.07436	2.75722	36		2.0926	3.10014	11		2.23872	1.82843	10		2.10839	3.23259	3
2.16383	2.89106	4		1.94602	2.47252	11		2.09288	3.00879	19		2.22697	2.83774	2		2.31564	0.7651	1		2.39218	0.87704	1		2.13011	2.8528	4		2.03078	3.24497	10		2.07527	0.984516	8		2.09594	0.860864	4		2.2489	0.815648	3		2.1115	1.01961	7
2.1708	0.92332	7		1.95202	0.939544	4		2.09361	1.31666	10		2.2307	0.879024	5		2.31576	0.980984	4		2.4069	0.827944	4		2.13446	0.977052	2		2.03154	1.09779	7		2.08077	1.03949	4		2.09594	4.22672	2		2.2489	3.26274	2		2.1115	3.19186	8
2.1708	3.2036	6		1.95371	0.810176	17		2.095	1.09074	6		2.2307	3.08333	4		2.31576	1.74832	1		2.4069	5.41704	2		2.13446	2.9904	4		2.03154	3.04458	7		2.08077	2.87156	6		2.10086	1.3593	4		2.2491	1.08383	2		2.11168	1.02782	11
2.19583	0.890228	8		1.9558	0.63368	1		2.095	3.02058	10		2.24191	1.08492	11		2.33088	1.57099	3		2.41099	1.67669	4		2.13809	1.01221	11		2.03297	1.31016	9		2.08153	1.13396	14		2.10933	1.33251	7		2.2491	1.8	8		2.11168	3.12705	8
2.19583	2.89799	4		1.95736	1.09716	13		2.09716	1.13687	5		2.24191	3.42782	4		2.35947	1.06853	3		2.46457	1.8482	14		2.13809	3.16296	8		2.03297	2.91558	4		2.08153	3.55667	2		2.10933	3.21753	1		2.25066	0.655872	3		2.11394	0.594872	3
2.19816	0.924816	13		1.95736	2.76141	17		2.09746	1.10505	6		2.26047	1.18394	3		2.3822	1.09654	1		2.48519	1.78849	1		2.13879	0.542	4		2.03854	1.02238	9		2.08705	1.15378	6		2.11216	1.22515	28		2.25066	3.45833	1		2.11394	2.86586	20
2.2154	1.07758	12		1.95795	0.962992	5		2.09972	0.933916	3		2.26342	0.80178	3		2.38445	1.06321	9		2.59219	0.98434	4		2.13879	3.38498	10		2.03854	3.02509	10		2.08705	2.96965	4		2.11216	3.01054	24		2.25323	0.633576	1		2.11396	0.838352	4
2.2154	3.09027	8		1.95795	2.59446	6		2.10007	1.32573	18		2.26342	3.46035	3		2.38445	3.48423	5		2.59219	5.06132	1		2.1402	1.225	8		2.04042	1.14981	20		2.09476	1.10786	7		2.11414	1.29741	5		2.2657	1.03212	3		2.11396	3.07374	13
2.21591	1.06402	3		1.95914	0.998852	4		2.10007	2.8756	10		2.26518	1.22997	9		2.41502	1.0611	1		2.60292	1.72484	9		2.1402	3.24956	7		2.04042	2.98178	24		2.09476	2.99708	5		2.11414	2.87384	2		2.2657	3.04174	2		2.1141	1.21244	5
2.22131	0.953268	2		1.963	1.03367	4		2.12214	1.07602	8		2.26518	3.32899	4		2.41882	1.74974	2		2.63083	1.13505	3		2.14324	1.1734	8		2.04047	0.880316	3		2.09726	1.07934	10		2.11631	1.11806	3		2.29538	1.07208	8		2.1141	3.01586	3
2.24394	0.922604	3		1.963	2.48445	13		2.12214	2.90263	14		2.27844	0.913228	16		2.51514	2.00903	1		2.63631	1.82934	4		2.14324	3.09378	5		2.04047	2.98566	6		2.09726	3.584	3		2.11631	3.00542	1		2.29538	3.28657	3		2.11542	1.14227	18
2.25007	1.00022	4		1.96406	1.24828	21		2.12554	1.11996	11		2.31607	0.883536	26		2.54286	1.17199	2		2.64114	0.744948	2		2.14512	0.920528	8		2.04072	0.906652	9		2.10066	1.16667	9		2.11723	1.04293	10		2.31107	1.01891	5		2.11542	3.00937	6
2.25007	2.98174	10		1.9701	1.29821	39		2.12554	3.10597	1		2.31607	3.0908	36		2.58338	1.72558	2		2.65149	1.02273	1		2.14512	3.05095	8		2.04072	3.05285	12		2.10066	3.00725	8		2.11723	2.85736	2		2.31107	3.99728	3		2.11582	1.21161	6
2.26128	0.969168	19		1.9701	2.61468	13		2.12606	1.38466	13		2.329	1.00814	1		2.58772	1.12943	4		2.68066	1.88228	1		2.1617	1.0206	10		2.0412	1.12414	15		2.10128	1.21581	11		2.12141	0.955336	1		2.31356	0.848148	3		2.12238	0.929064	3
2.26973	0.904488	3		1.9726	0.833084	12		2.12606	2.84756	1		2.33441	1.002	4		2.58772	2.06357	1		2.70446	0.975668	1		2.1617	3.06291	13		2.0412	2.83959	6		2.10128	2.70865	4		2.12186	0.809448	6		2.32432	0.944548	4		2.12238	3.3238	2
2.26973	3.02453	2		1.9726	3.15055	17		2.13318	1.25386	7		2.34415	1.10144	5		2.58966	1.10787	11		2.70446	2.22672	6		2.16205	1.10353	2		2.04424	1.28977	26		2.10407	0.897312	9		2.12186	3.13238	4		2.34002	1.07308	2		2.12262	1.32909	5
2.27732	0.965232	1		1.97272	0.889472	9		2.13318	2.92897	6		2.34415	2.99899	4		2.58966	1.72509	4		2.72178	1.76145	15		2.16272	3.41592	5		2.04424	3.1669	9		2.10407	2.95293	5		2.12208	1.07814	7		2.39251	1.99534	4		2.12262	3.27249	4
2.27936	0.942292	3		1.97272	3.35475	1		2.13474	0.960096	10		2.35379	1.03795	3		2.60076	1.74924	1		2.72553	1.40605	5		2.16334	1.09364	9		2.04426	0.966868	6		2.10604	1.37281	7		2.12208	3.09287	18		2.39624	0.934888	9		2.12551	1.04681	18
2.31248	1.08	7		1.97415	1.13776	6		2.13474	3.04002	19		2.40156	0.697368	6		2.61257	0.994956	4		2.72894	0.963032	1		2.16334	2.94645	5		2.04426	3.10116	6		2.1062	1.0334	14		2.12712	1.02982	23		2.39624	3.54325	10		2.12551	3.35713	10
2.31248	3.17573	3		1.97415	2.91432	1		2.13602	1.46097	24		2.40521	1.66906	2		2.61353	0.972236	1		2.72894	1.74094	9		2.17184	1.23489	4		2.04521	0.865116	8		2.1062	3.03563	9		2.12712	3.92016	5		2.39637	1.03152	2		2.12845	0.867492	2
2.36136	1.5465	12		1.98023	1.03453	15		2.13602	3.26468	6		2.43174	1.71368	2		2.61353	1.82428	1		2.765	1.00266	1		2.17184	3.25454	3		2.04521	3.04328	12		2.10757	1.08582	12		2.12777	1.09075	26		2.39637	1.82598	7		2.12845	3.44585	2
2.38565	1.7843	11		1.98023	3.06941	12		2.13705	0.854528	5		2.45116	1.78896	14		2.63686	0.78946	3		2.80568	2.04333	2		2.17634	0.85274	1		2.054	1.07996	10		2.10757	3.07604	8		2.12777	3.79441	11		2.43558	1.83364	10		2.12982	1.3428	20
2.40536	1.07033	11		1.98042	1.31775	13		2.13794	1.19903	15		2.46264	0.880064	4		2.64563	0.870696	4		2.81624	2.01321	6		2.17649	1.24192	6		2.054	3.47706	4		2.10833	1.01445	4		2.13528	0.854312	9		2.48129	1.73829	14		2.12982	3.08406	2
2.40536	3.12712	8		1.98084	1.0141	12		2.13794	2.77358	18		2.46264	1.73081	1		2.66578	1.94891	11		2.82536	0.932108	2		2.17649	2.89737	9		2.0596	0.984344	6		2.10833	3.23517	1		2.13528	3.59561	9		2.49924	0.808656	10		2.13008	0.742664	7
2.41831	1.82891	6		1.98084	3.24487	19		2.14438	0.95862	21		2.46651	1.62308	9		2.68	1.7586	1		2.82536	1.86082	1		2.17858	1.06587	6		2.07162	1.04034	21		2.11046	1.1349	9		2.14191	2.77358	2		2.49924	4.14384	3		2.13008	2.96028	17
2.42151	0.981524	3		1.98186	1.12529	25		2.14438	3.31848	2		2.47045	1.06942	2		2.69544	1.96684	6		2.841	0.865052	1		2.17858	2.83962	1		2.07162	3.42681	11		2.1107	0.975316	1		2.1447	1.38997	12		2.50261	1.85744	10		2.13324	3.62201	2
2.42151	1.78203	3		1.98186	3.68428	2		2.14896	1.29257	5		2.48995	1.03506	3		2.73213	1.03851	1		2.84122	0.793828	1		2.18159	1.7547	1		2.07359	0.611308	1		2.1107	2.9477	6		2.1447	2.89504	9		2.5344	1.92261	5		2.13607	1.16593	5
2.46258	0.982124	1		1.98207	1.26828	29		2.14896	2.73729	2		2.48995	1.76647	10		2.73832	1.87602	3		2.84122	2.12445	7		2.18816	1.016	8		2.07359	2.90293	5		2.11262	1.06026	16		2.14611	1.27526	27		2.54639	1.86944	14		2.13607	3.02212	12
2.46258	1.92084	5		1.98207	2.61548	19		2.15332	0.857436	8		2.54817	1.84902	3		2.73864	1.84182	8		2.84277	1.21648	4		2.18816	3.75417	2		2.07448	1.2793	4		2.11262	2.82816	10		2.14611	2.96144	38		2.54739	1.926	3		2.13841	1.1101	9
2.47532	0.960044	6		1.98301	1.3194	13		2.15332	3.04083	1		2.56884	1.70796	13		2.74882	1.04361	3		2.84277	1.87639	4		2.1981	0.767412	5		2.07448	3.18566	4		2.12312	1.03455	16		2.15093	0.935176	7		2.54861	1.79625	4		2.13841	2.80988	8
2.47532	3.29618	1		1.98784	0.85448	18		2.16114	1.25337	11		2.5869	1.08361	2		2.74882	1.64535	4		2.84845	1.02351	2		2.1981	3.58799	3		2.07557	1.22703	10		2.12312	3.17966	8		2.15093	3.10346	5		2.56576	1.11507	2		2.14102	0.95156	6
2.53637	1.81388	17		1.98844	1.0093	15		2.16114	3.00488	8		2.59398	2.02477	4		2.75446	1.13603	1		2.84845	2.09643	1		2.20125	1.20729	13		2.07557	3.67943	3		2.12923	1.14421	19		2.15257	1.31858	5		2.60292	1.9173	7		2.14102	2.93926	1
2.55115	1.9471	16		1.98948	0.999716	6		2.16134	0.91522	2		2.60021	1.61448	9		2.75446	1.9189	4		2.85305	1.04178	2		2.20125	2.9594	4		2.07827	1.1185	10		2.12923	3.21476	7		2.15257	2.94998	12		2.61275	1.81686	1		2.14195	0.82616	10
2.55355	0.95564	1		1.9902	1.27759	21		2.16134	3.24859	10		2.65132	1.79251	6		2.75822	1.96732	4		2.85305	1.86026	4		2.20486	1.07703	6		2.07827	3.21233	6		2.13284	1.19829	8		2.15282	1.15016	7		2.63643	2.06042	2		2.14195	3.49172	5
2.55355	1.64997	6		1.9902	2.8538	24		2.17071	1.31361	8		2.65916	1.70966	4		2.75977	1.99848	8		2.85432	2.0495	11		2.20804	1.16702	2		2.07924	0.869472	6		2.13284	3.13108	10		2.15282	2.95231	10		2.64619	1.98211	9		2.14766	1.05526	7
2.57149	1.19684	2		1.99023	1.30526	12		2.17071	2.79544	5		2.67626	2.04021	3		2.76317	1.01777	1		2.88154	1.73653	1		2.20804	2.78504	1		2.07924	3.28422	2		2.14214	1.03177	6		2.16115	1.20737	12		2.6483	1.24735	1		2.14766	2.87547	4
2.62342	1.03812	1		1.99202	0.979112	4		2.17242	0.954972	4		2.71392	1.14783	2		2.76974	1.97021	1		2.88721	1.35035	7		2.2102	1.22782	4		2.08009	1.21876	14		2.14214	2.8841	3		2.16115	2.82291	3		2.6769	1.16127	1		2.15598	0.83586	5
2.62342	2.02807	2		1.99202	3.27833	2		2.17242	2.97993	4		2.71933	1.68444	3		2.77734	1.04372	1		2.91943	1.91369	2		2.21171	1.3678	10		2.08009	2.90578	13		2.14448	1.12614	3		2.16149	0.837592	6		2.6769	2.05434	10		2.15598	2.92854	7
2.64672	1.25375	3		1.99232	1.01622	11		2.17425	0.863832	11		2.7281	1.73991	2		2.77734	2.09761	1		2.92013	1.74324	10		2.21171	3.08405	5		2.0807	1.15135	3		2.14448	2.79525	13		2.16149	3.34412	2		2.68031	1.87074	7		2.16128	1.1942	10
2.64672	1.88578	5		1.99234	1.0578	20		2.17425	3.29	13		2.736	2.03562	4		2.78556	2.10681	2		2.94331	1.98264	3		2.21512	0.908976	3		2.08261	0.772784	6		2.15759	0.719164	2		2.16987	1.0629	11		2.68278	1.97916	2		2.16128	3.033	7
2.66473	0.960384	4		1.99234	2.9221	14		2.17858	0.905796	3		2.73759	2.05546	1		2.79096	1.9401	12		2.94829	1.96665	6		2.21512	3.39938	3		2.08261	3.37432	6		2.15759	3.48333	1		2.17011	1.11512	17		2.69471	1.99045	4		2.1671	1.38874	25
2.66473	1.70062	4		1.99582	0.769424	5		2.18422	1.2449	12		2.74568	2.01724	5		2.80104	1.56484	2		2.96179	2.07759	7		2.22584	1.29872	7		2.09583	1.13808	10		2.17186	1.0599	20		2.17011	2.89701	13		2.69558	1.99588	6		2.1671	3.43692	4
2.6668	1.95521	10		1.99646	1.03316	7		2.18422	2.90654	15		2.80168	2.00999	15		2.80204	2.0048	7		2.96927	0.935064	2		2.23236	1.32702	10		2.09583	2.92415	15		2.17186	2.75106	6		2.17051	1.06616	10		2.69641	2.02493	18		2.16732	1.05075	8
2.67672	1.8971	15		1.9981	0.997276	18		2.18785	1.33185	20		2.80519	0.937204	2		2.81879	1.03134	2		2.96927	1.86015	3		2.23968	1.20131	3		2.0988	0.90152	5		2.18668	1.15567	10		2.17051	3.11321	8		2.69699	2.01217	24		2.16732	3.13505	4
2.69877	1.847	5		1.9981	3.02852	9		2.18785	3.03007	2		2.81582	2.1737	11		2.81879	1.87976	9		2.98758	1.97656	1		2.23968	2.90804	1		2.0988	3.323	8		2.18668	2.96517	11		2.17749	1.08995	19		2.7022	1.86148	5		2.17364	1.1115	8
2.71038	1.90994	10		1.99848	1.35889	25		2.20088	1.03942	5		2.81613	0.974576	1		2.82592	1.45656	3		2.9926	1.9233	1		2.2517	1.06899	5		2.10268	1.0953	7		2.19713	1.42461	16		2.17749	3.05516	12		2.70381	1.0317	1		2.17364	2.67148	11
2.71785	1.193	4		2.0027	1.09052	3		2.20088	3.05404	5		2.81613	1.81386	1		2.84175	1.89086	6		3.00128	2.0639	4		2.26028	0.892852	4		2.10268	3.28417	1		2.19713	2.9262	17		2.17881	1.25052	13		2.71842	0.666528	3		2.17826	1.075	3
2.71785	1.9091	1		2.0027	2.56656	9		2.21005	1.01394	12		2.82569	1.80387	4		2.84262	1.69234	4		3.01508	2.22345	11		2.26028	3.55378	2		2.11346	0.826652	1		2.19986	1.33008	12		2.17881	3.00106	13		2.71842	2.01101	3		2.17826	2.84771	1
2.73291	2.05113	2		2.00469	1.16281	2		2.21005	3.50565	1		2.83774	0.877212	4		2.84437	1.78184	2		3.02144	2.10866	14		2.26096	1.30431	8		2.11346	3.31244	7		2.19986	2.92807	8		2.1815	1.1117	6		2.72804	2.0235	9		2.19431	1.13505	9
2.73966	1.91688	3		2.00626	0.818824	10		2.21135	1.38438	7		2.83774	2.22697	3		2.87319	1.92872	1		3.02236	1.87393	12		2.26096	3.09174	4		2.11499	0.994232	11		2.21214	0.923164	3		2.1815	2.92069	7		2.74668	1.95312	14		2.19431	3.21494	4
2.75161	1.97997	18		2.00626	3.04214	18		2.21135	3.00251	5		2.8412	1.15936	6		2.8739	1.71536	6		3.0296	1.07121	2		2.26874	0.974744	2		2.11499	2.96473	17		2.21214	3.48254	3		2.18314	1.29812	19		2.78803	1.84652	24		2.19868	1.0987	14
2.75921	1.15113	2		2.0089	1.05309	21		2.21345	0.999724	10		2.8412	2.05296	1		2.87986	1.09328	1		3.0296	1.94709	11		2.26874	3.5087	1		2.13764	1.09256	6		2.21731	0.988928	5		2.18314	2.82369	6		2.8023	1.988	11		2.20916	1.29236	5
2.75921	1.93279	18		2.00908	1.26007	15		2.21345	3.14754	3		2.84167	1.91526	1		2.88795	1.92593	13		3.03559	1.94099	1		2.28363	1.09234	4		2.13764	2.98764	2		2.21731	2.88811	3		2.18469	0.918472	2		2.8055	1.00879	1		2.20916	2.8123	1
2.76163	1.221	2		2.00908	2.98625	12		2.22248	1.26432	16		2.84603	1.65526	3		2.9081	1.04613	1		3.04063	2.05643	4		2.40475	1.74404	4		2.13873	0.982724	12		2.22108	1.13286	4		2.1862	1.11659	7		2.8055	1.80499	3		2.21819	1.14277	1
2.76163	1.86239	1		2.00908	1.19069	14		2.22248	2.97896	5		2.85737	2.10164	4		2.9081	2.14073	1		3.04192	2.13373	2		2.40703	1.02008	2		2.13873	2.93598	14		2.22108	2.78126	3		2.1862	3.10018	4		2.80669	1.99028	16		2.22111	1.33681	7
2.76292	1.97983	29		2.0147	0.979484	9		2.22712	1.05944	15		2.87252	1.72708	7		2.91786	0.904536	1		3.04216	1.85353	3		2.40703	3.06141	1		2.13981	0.691604	1		2.22119	1.08862	10		2.18674	1.27942	4		2.83022	2.23328	4		2.22111	3.03125	5
2.76578	1.92902	3		2.0147	2.99222	10		2.22712	3.03272	11		2.88307	1.13479	2		2.91786	1.90968	1		3.05199	2.27596	4		2.41652	1.76305	4		2.13981	3.19885	5		2.22119	3.66694	6		2.18872	0.795008	23		2.83249	2.12716	4		2.23855	1.03199	4
2.76578	1.15234	2		2.01516	1.16348	9		2.23933	1.48459	4		2.88307	2.00837	2		2.94105	1.97336	10		3.05434	1.86567	6		2.42216	0.838004	3		2.14379	1.11378	10		2.22254	1.0555	3		2.18872	3.59407	6		2.84141	1.98419	14		2.23855	2.92716	4
2.76578	2.14024	1		2.01722	1.0567	3		2.23933	2.76841	2		2.97561	0.918336	2		2.94178	1.84506	2		3.0929	1.826	1		2.42216	3.88186	5		2.14379	2.9304	5		2.22254	3.12956	6		2.19558	0.8883	2		2.84142	2.17824	11		2.24684	0.92188	9
2.76691	1.99562	16		2.01768	1.02682	5		2.24906	1.21957	28		2.99899	2.34415	5		2.94517	1.82117	4		3.1488	1.85522	7		2.5346	1.93665	4		2.14653	1.09304	2		2.2333	0.83466	10		2.2088	1.12524	9		2.85629	1.21437	2		2.24684	2.9267	9
2.79195	1.84427	1		2.01768	2.89846	1		2.24906	3.34796	17		3.00241	1.84264	7		2.94583	1.95417	1		3.14999	2.0314	5		2.5439	1.19325	3		2.14653	0.896604	3		2.2333	3.65925	10		2.2088	3.31274	3		2.85629	1.88953	1		2.24748	0.982272	5
2.79485	1.14336	2		2.01802	0.952312	2		2.25226	0.985744	2		3.01281	2.09142	7		2.95055	1.05499	1		3.18682	2.14837	5		2.5439	3.35177	5		2.14682	0.774276	12		2.23711	0.976012	4		2.20948	1.21751	10		2.88388	2.02155	13		2.24748	3.04635	11
2.80423	2.03491	5		2.01802	2.71833	1		2.25566	0.985044	11		3.02348	1.91122	4		2.95055	2.03016	7		3.19905	2.08417	1		2.55595	0.886156	1		2.14682	3.91272	1		2.23952	1.12206	5		2.20948	2.87435	7		2.88697	1.33034	1		2.24951	1.05114	11
2.80993	2.01413	7		2.01872	1.21752	19		2.25566	3.4965	3		3.03675	0.909352	1		2.9523	2.02138	4		3.19916	2.09786	8		2.57133	1.18639	2		2.15426	1.02516	6		2.23952	3.27336	3		2.2124	1.33288	26		2.88697	2.0189	1		2.24951	3.31768	5
2.81706	2.03416	2		2.01872	3.21175	5		2.27554	0.825864	5		3.03675	1.9392	11		2.9626	1.75929	10		3.19927	1.82599	5		2.58142	1.94376	6		2.15426	3.42182	3		2.24281	1.2402	11		2.2124	3.40489	4		2.89038	2.03185	4		2.25158	1.36458	3
2.82442	1.11864	1		2.01882	1.11837	6		2.27554	2.88386	5		3.03856	0.892764	1		2.99368	0.912988	3		3.21156	1.15671	3		2.60355	1.72172	8		2.15888	1.12061	2		2.24281	2.98895	3		2.21361	1.04438	12		2.89545	2.11342	4		2.25158	3.01401	1
2.83179	1.62849	5		2.02048	0.669924	3		2.30172	1.374	2		3.03856	1.71163	2		2.99368	1.90365	5		3.21156	1.8613	7		2.61222	1.86972	3		2.15982	1.01627	10		2.27607	1.09641	4		2.21361	3.23832	15		2.89834	2.14581	6		2.2666	1.17987	6
2.83504	1.96422	6		2.02142	1.201	19		2.30172	2.82931	8		3.04271	1.87502	10		2.99726	1.90665	4		3.23654	2.21393	6		2.634	2.08043	2		2.15982	3.28618	2		2.27607	3.18058	4		2.23175	1.11193	4		2.909	1.8809	20		2.2666	2.81516	10
2.85222	1.5654	5		2.02433	1.2723	18		2.30861	0.97422	5		3.06987	0.948124	3		3.01145	1.84671	8		3.24712	2.14961	8		2.65056	1.04168	1		2.16038	0.906464	6		2.28362	0.81408	13		2.23175	3.38095	1		2.91558	2.12097	10		2.27309	1.10407	6
2.89106	2.16383	5		2.02752	1.0323	16		2.30861	2.90803	3		3.06987	1.8916	4		3.02151	2.18033	3		3.25238	2.0786	1		2.65056	1.93787	7		2.16038	3.58608	10		2.28362	3.2939	15		2.24167	1.14522	4		2.91749	1.17076	2		2.27309	5.19272	1
2.89799	2.19583	5		2.02752	3.07398	16		2.3139	0.97844	2		3.08047	2.11659	7		3.07646	2.05094	8		3.32994	2.12064	8		2.66728	1.92977	2		2.16176	1.23223	4		2.28389	1.05621	15		2.24167	3.0082	3		2.91749	2.02268	2		2.2733	0.862328	4
2.91176	2.09603	6		2.02868	1.38028	17		2.3139	3.29363	3		3.08333	2.2307	5		3.08323	1.65774	3		3.35824	1.77594	1		2.66898	1.00392	1		2.16176	2.80457	2		2.28389	3.69968	6		2.24344	1.06973	10		2.93593	1.23768	1		2.27586	1.22989	3
2.91936	2.12869	3		2.02868	2.39644	5		2.34046	1.02846	11		3.08738	1.0112	1		3.08368	1.95381	5		3.38747	2.22401	7		2.66898	1.79011	2		2.16374	1.15826	23		2.28588	0.910184	3		2.24344	2.99106	9		2.94667	1.82074	5		2.27586	3.15302	5
2.95004	2.0509	12		2.02946	1.1263	5		2.34046	2.97115	8		3.08738	2.08497	1		3.08858	2.1406	8		3.38811	2.05255	5		2.67355	1.79437	4		2.16374	3.08175	20		2.28588	3.06638	6		2.2459	1.04421	14		2.96598	2.16508	7		2.27692	0.696668	1
2.95044	1.92731	9		2.02972	1.14055	9		2.35249	1.01523	3		3.0908	2.31607	37		3.10478	1.70481	9		3.53477	2.24115	9		2.68025	0.99348	4		2.16545	1.00385	15		2.29162	1.19543	10		2.2459	3.20574	4		2.97665	1.88344	4		2.29291	0.79062	3
2.95132	1.80175	6		2.02972	2.66511	22		2.37815	2.02772	2		3.10274	1.97589	4		3.12446	2.02214	2		3.54558	1.65072	2		2.68025	1.78522	2		2.16545	3.30516	8		2.29162	2.9177	6		2.24634	1.05848	11		2.97671	2.12246	11		2.30574	1.37226	9
2.95275	0.925408	4		2.03694	1.19062	6		2.40534	1.1473	4		3.10938	2.19609	31		3.14048	1.02695	1		3.57618	2.12037	7		2.6905	2.01101	6		2.17441	1.01088	6		2.31406	0.940172	2		2.24634	2.9196	4		2.97803	1.84497	3		2.30574	3.14897	6
2.95275	1.89264	3		2.03732	0.9283	6		2.40534	2.76722	1		3.11689	1.22175	1		3.14048	2.22195	2		3.63861	2.03184	1		2.69985	2.16205	1		2.17441	3.14849	8		2.32453	1.10162	6		2.24966	1.03255	28		2.97864	1.90632	6		2.30669	0.758768	3
2.96424	2.1339	28		2.03732	2.75037	5		2.44875	1.22041	9		3.13496	1.98724	1		3.14221	2.12112	2		3.65044	0.862492	1		2.72383	0.885224	1		2.17597	0.96788	6		2.33013	1.18677	5		2.24966	3.47802	14		2.98833	2.16696	1		2.30669	3.7561	4
2.97268	1.95179	6		2.03996	1.10738	16		2.44978	1.8682	10		3.13866	1.98163	4		3.16827	1.0887	4		3.65044	1.99653	5		2.73297	2.08676	11		2.17597	3.3626	4		2.33013	2.91225	5		2.25789	0.874772	1		2.9966	1.07785	1		2.30702	1.09142	3
2.97947	2.04025	9		2.03996	2.83388	9		2.47771	1.68141	9		3.15143	2.05302	6		3.16827	2.15226	1		3.7207	2.02601	1		2.75206	2.03451	4		2.18232	1.2818	21		2.33862	1.06048	3		2.26524	1.33032	10		2.9966	1.99837	5		2.30702	3.07484	12
2.98136	2.14601	7		2.04051	0.982496	3		2.48044	1.70496	4		3.15549	1.73814	2		3.18212	1.67579	3		3.72789	1.8391	9		2.75308	2.00573	6		2.18232	3.06384	8		2.33862	1.84951	2		2.26524	2.97984	4		3.01213	2.01092	2		2.31595	0.953048	3
2.98174	2.25007	10		2.04214	0.955624	3		2.48842	1.08192	5		3.18368	1.74876	15		3.19364	2.02933	4		4.22892	2.05136	2		2.75744	1.20725	1		2.19434	1.29736	5		2.36168	0.989264	1		2.26574	0.957672	6		3.03122	2.04626	10		2.31595	3.0161	1
2.99896	1.91873	5		2.04214	3.06675	7		2.48842	1.96877	5		3.20296	1.96296	1		3.22162	1.03772	2		4.45708	2.04458	1		2.75833	1.24244	2		2.19434	2.85951	6		2.43644	1.07267	1		2.26574	2.98475	6		3.0391	0.998188	2		2.33914	0.953976	1
3.00681	1.03712	3		2.04341	1.1145	6		2.49208	1.96574	9		3.23495	2.08228	6		3.22162	2.06637	1		5.06132	2.59219	1		2.75985	2.00193	3		2.19989	0.845272	9		2.43644	3.13864	3		2.26653	1.4461	11		3.0391	1.88788	10		2.33914	3.28447	1
3.00681	2.09385	7		2.04737	1.15083	18		2.49296	1.85246	6		3.23903	2.08834	3		3.23982	2.24424	2		5.41704	2.4069	2		2.76517	1.92996	6		2.19989	3.58656	12		2.45725	1.96045	8		2.26653	3.05345	17		3.04174	2.2657	4		2.42217	1.34548	11
3.00889	1.82727	1		2.04737	2.67492	5		2.53592	1.80184	8		3.25248	1.89128	2		3.25978	2.07901	3						2.78504	1.16702	1		2.20518	1.14326	5		2.48368	1.76058	8		2.26932	0.91746	1		3.04731	2.09696	5		2.42367	0.92374	4
3.01788	2.14892	5		2.04836	1.11531	3		2.56041	1.5654	6		3.25309	2.06568	2		3.28514	2.13122	5						2.78787	2.03821	8		2.2062	0.92102	8		2.52425	2.00558	5		2.26932	3.13941	3		3.05109	2.07424	10		2.42367	3.27752	21
3.02453	2.26973	3		2.04836	2.65	11		2.56609	2.06517	2		3.25388	1.00614	1		3.32068	1.18046	1						2.79044	1.39919	7		2.2062	3.76233	4		2.5357	2.02848	8		2.27882	1.39076	7		3.05237	2.00343	7		2.4421	1.08007	1
3.04073	1.92023	7		2.0492	1.30657	7		2.56811	1.89335	15		3.25388	1.82675	4		3.32068	2.08453	6						2.79044	2.01429	3		2.20762	3.03018	9		2.54276	1.86448	5		2.28487	0.697556	5		3.07053	1.1757	1		2.4421	3.19052	4
3.04809	2.02382	5		2.0492	2.88556	2		2.59024	1.6372	7		3.32899	2.26518	4		3.34167	1.95199	1						2.80189	1.09234	5		2.21253	0.985376	3		2.54343	2.00082	5		2.28487	3.65662	6		3.08169	1.91425	6		2.48013	1.08545	3
3.06619	2.12821	3		2.04941	1.03034	16		2.59546	1.70085	2		3.33946	2.16534	2		3.37972	1.0594	1						2.80541	2.01849	10		2.21253	2.88359	9		2.5674	1.90619	12		2.29145	1.27566	7		3.08468	2.17515	8		2.48013	3.11715	7
3.06789	1.74742	10		2.04941	3.1505	11		2.59589	1.90761	32		3.34728	0.964592	1		3.37972	1.78599	4						2.80796	1.88452	1		2.2327	1.30649	9		2.57729	1.66515	8		2.29145	2.74562	16		3.08643	1.8253	15		2.48173	1.2512	6
3.09027	2.2154	9		2.05046	1.21124	10		2.64233	1.91744	16		3.34728	2.17302	1		3.45778	1.9882	1						2.81671	2.10316	10		2.2327	3.60334	10		2.58121	1.96136	4		2.2926	1.01497	7		3.0924	2.18862	10		2.4873	1.92651	4
3.12712	1.07033	1		2.05114	1.0878	10		2.661	2.00931	4		3.38312	0.830864	1		3.48423	2.38445	5						2.81741	2.10984	10		2.24166	0.99988	3		2.60523	1.27398	3		2.2926	3.34299	3		3.09659	1.99886	14		2.52688	1.76868	5
3.12712	2.40536	8		2.05114	2.77214	5		2.67682	1.25426	5		3.38312	1.79146	8		3.48953	1.9475	10						2.8328	1.93235	3		2.24166	2.86944	4		2.60523	1.99219	1		2.29552	0.584524	3		3.10055	2.03911	7		2.56811	1.86909	13
3.14546	1.89579	18		2.05308	0.80384	8		2.67682	2.01363	4		3.40812	1.12105	6		3.53746	1.97013	6						2.83776	2.01283	1		2.2864	1.67118	7		2.61629	1.76082	10		2.29552	3.624	2		3.1267	1.90714	2		2.57067	1.18408	1
3.17573	2.31248	3		2.05308	3.23948	9		2.69136	1.34339	3		3.41072	1.26808	2		3.57715	2.30561	2						2.83962	2.17858	3		2.29152	0.967984	4		2.62046	2.04885	12		2.30926	1.00608	13		3.1346	2.11428	7		2.57751	0.979532	2
3.17778	1.8107	1		2.05411	1.05892	4		2.69136	1.95269	1		3.42114	2.05048	3		3.59229	1.90314	5						2.84511	2.01962	3		2.29152	3.41921	4		2.63098	1.10612	2		2.30926	3.26477	7		3.13806	2.13598	4		2.57751	3.80486	1
3.18868	1.95391	9		2.05411	1.12416	16		2.7012	1.90168	11		3.42782	2.24191	3		3.69068	2.24741	1						2.8528	2.13011	4		2.3193	0.633464	3		2.63098	2.02198	3		2.31583	1.23096	3		3.15582	2.04263	11		2.59487	2.00806	11
3.19231	2.0545	7		2.05411	3.03963	3		2.70566	2.05679	4		3.46035	2.26342	3		4.1752	2.17501	12						2.85324	1.97482	3		2.3193	3.4555	4		2.65508	1.20844	5		2.31583	3.28062	1		3.15727	2.00621	19		2.60947	1.907	6
3.2036	2.1708	7		2.0544	1.02484	3		2.71471	1.93576	20		3.46567	2.0071	1										2.85633	1.29427	2		2.32398	1.01631	1		2.65508	2.00662	2		2.32435	1.22797	7		3.17857	1.06584	7		2.61007	1.86568	5
3.22054	1.92986	2		2.05527	1.15405	22		2.7201	1.8885	16		3.58872	2.06619	2										2.85633	1.89227	1		2.34442	1.04942	3		2.6563	1.88422	13		2.34568	0.983012	2		3.17857	2.12968	8		2.6171	1.82288	3
3.29618	2.47532	2		2.05823	0.9903	1		2.72972	2.00998	4		3.7256	1.16414	1										2.861	1.92095	7		2.38175	1.20782	2		2.66656	1.93624	9		2.34568	3.25681	3		3.1888	2.18308	5		2.63687	1.97858	17
3.35338	2.07634	3		2.05823	2.86891	5		2.73421	1.96656	15		4.90392	2.04428	2										2.86148	2.00183	1		2.38175	1.73392	10		2.68601	2.03458	2		2.34675	0.991172	6		3.18988	2.1011	7		2.64846	1.2722	3
3.36669	2.07284	3		2.06276	1.20008	10		2.73729	2.14896	3														2.86291	0.996692	1		2.39023	1.76952	10		2.68818	1.31362	3		2.36926	1.17905	2		3.19376	1.97646	4		2.64846	1.84408	2
3.3856	2.0489	2		2.06307	1.03942	4		2.73812	1.04467	1														2.86291	1.98034	2		2.39778	0.850872	1		2.68818	1.95696	2		2.36926	3.45693	1		3.19616	2.12803	9		2.66315	2.06305	5
3.41482	1.88522	1		2.06334	1.12704	29		2.73812	2.06662	5														2.87023	1.03635	3		2.4224	1.18473	2		2.70136	1.15255	2		2.37449	1.53843	12		3.23728	1.92472	17		2.67148	1.1115	3
				2.07256	0.977928	12		2.74076	1.94019	4														2.87023	1.75928	2		2.4224	1.9418	1		2.70136	1.99423	2		2.3854	1.02334	4		3.23887	1.9423	6		2.67148	2.17364	12
				2.07665	0.894132	4		2.74285	2.02746	9														2.87913	0.853044	2		2.4277	1.62832	9		2.70501	1.22038	5		2.3854	3.39812	13		3.26038	1.75422	9		2.6844	1.97125	12
				2.07665	3.03172	1		2.7431	1.97094	3														2.87913	1.49534	7		2.43174	1.06589	3		2.70501	1.9359	1		2.40941	0.972976	8		3.26274	2.2489	1		2.68758	1.92372	5
				2.07809	0.885044	6		2.74372	1.96103	13														2.88172	1.12218	1		2.4457	1.67319	10		2.70865	2.10128	5		2.40941	3.50116	12		3.27516	2.06204	10		2.69032	2.04504	9
				2.07857	1.16151	5		2.74444	1.0274	2														2.88172	1.98821	3		2.4571	1.84558	9		2.72639	1.06583	1		2.41113	0.89776	13		3.28301	2.16593	8		2.69616	1.82065	2
				2.09288	1.33046	11		2.74518	2.04497	1														2.88239	1.99245	10		2.5579	1.85684	4		2.72639	2.03436	6		2.41113	3.43315	3		3.28448	2.2247	9		2.70004	2.09184	2
				2.09288	2.83776	9		2.74845	1.66262	9														2.89516	1.19637	2		2.57911	1.8424	7		2.75106	2.17186	9		2.41283	1.81231	9		3.28657	1.07208	3		2.7101	2.0494	20
				2.09322	0.962644	5		2.76722	1.1473	1														2.89516	1.85058	5		2.5935	2.02446	12		2.75722	2.07436	36		2.41283	3.33068	4		3.28657	2.29538	2		2.73836	1.15394	1
				2.09393	1.14959	9		2.76722	2.40534	2														2.89737	1.24192	2		2.5982	1.11802	6		2.76651	1.90297	10		2.4315	0.761992	2		3.29166	1.09084	7		2.73836	1.94954	19
				2.09726	0.700928	5		2.76841	2.23933	3														2.89737	2.17649	8		2.61551	1.94789	9		2.7713	1.09984	2		2.50876	1.75548	12		3.29166	2.16087	6		2.74313	1.90114	6
				2.109	1.30922	19		2.77222	1.81582	2														2.90453	1.87607	6		2.62222	0.72538	1		2.7713	2.0324	18		2.51232	1.24052	17		3.29407	1.8381	1		2.76709	1.00965	1
				2.109	2.73768	14		2.77358	2.13794	18														2.90655	1.0749	2		2.62222	1.99229	1		2.78126	1.13286	1		2.51232	3.74791	15		3.41517	1.05465	7		2.76709	1.94724	2
				2.11008	1.01917	7		2.78563	2.05259	2														2.90655	1.73622	2		2.6275	1.06239	4		2.78126	2.22108	2		2.52087	1.92995	3		3.41517	1.94036	8		2.76764	1.88206	10
				2.11126	0.747148	3		2.79118	1.86644	16														2.90804	1.20131	1		2.6275	1.84171	4		2.7833	2.02398	8		2.54406	1.27679	5		3.45463	2.10726	4		2.76803	1.14164	1
				2.11126	2.71476	12		2.79544	2.17071	5														2.90804	2.23968	1		2.66774	1.7861	14		2.78643	1.93467	6		2.55676	1.9071	19		3.45833	2.25066	1		2.76803	1.95413	5
				2.12312	1.10102	4		2.79891	1.9395	9														2.91246	1.92944	3		2.7008	1.16195	1		2.79198	1.99834	8		2.59529	1.2869	4		3.54325	2.39624	10		2.76904	1.02734	1
				2.12312	3.00955	2		2.80228	2.02131	11														2.91567	1.34687	3		2.7008	1.7958	3		2.79525	2.14448	13		2.59529	1.93508	1		3.64676	1.93892	7		2.76904	1.93445	11
				2.13202	0.99524	20		2.80478	1.63761	7														2.92083	1.56088	4		2.70561	1.73128	4		2.7972	1.97756	11		2.60763	1.1539	1		3.69318	1.88994	2		2.7929	1.84165	6
				2.13554	1.03924	8		2.8071	2.02909	6														2.92191	1.83558	11		2.70796	1.93267	5		2.82681	1.86356	17		2.60763	1.9725	1		3.8018	1.95915	3		2.79429	2.08406	5
				2.13554	3.3077	6		2.80812	1.88954	5														2.92546	1.19621	4		2.71045	1.16456	2		2.82816	2.11262	10		2.65197	1.19162	3		3.99728	2.31107	3		2.79746	2.02842	1
				2.1404	0.991624	14		2.82931	2.30172	9														2.92546	2.0379	1		2.71045	1.9625	9		2.82823	1.87245	6		2.65197	1.96355	11		4.14384	2.49924	3		2.7975	2.08772	4
				2.1404	3.1751	14		2.83848	1.32848	3														2.9379	2.12371	12		2.71855	0.870768	2		2.83328	1.96412	4		2.67881	2.03755	24						2.79994	1.87857	8
				2.15626	1.06022	3		2.83848	1.95728	7														2.94018	1.31448	3		2.71855	1.89833	6		2.84449	1.80794	3		2.70275	1.10889	3						2.80373	2.05088	4
				2.15792	0.781808	1		2.84088	1.68215	2														2.94018	2.08599	3		2.71981	1.15312	2		2.85848	1.80097	7		2.70275	1.80784	12						2.80988	2.13841	9
				2.15792	3.91042	1		2.84234	1.99664	6														2.94645	2.16334	6		2.734	1.81054	2		2.86014	1.71474	7		2.71342	1.99538	6						2.81038	2.03941	11
				2.16075	0.935976	8		2.84756	2.12606	2														2.95337	1.23182	4		2.74089	1.21484	7		2.86095	1.82307	2		2.73561	1.13332	2						2.8123	1.29236	1
				2.16131	0.92092	9		2.86476	1.90828	6														2.95337	1.95597	4		2.74089	1.87349	3		2.86379	1.97754	3		2.73805	1.98264	11						2.81342	2.01849	4
				2.16232	0.924516	5		2.8756	2.10007	10														2.95527	1.13382	3		2.76874	1.92166	6		2.87156	1.03949	2		2.74357	1.98401	4						2.81516	2.2666	11
				2.16232	2.68012	8		2.87745	1.15422	1														2.95527	2.12838	1		2.77889	1.12547	1		2.87156	2.08077	5		2.74403	1.0377	2						2.82032	1.14551	3
				2.16271	0.988604	4		2.87745	1.94804	18														2.9559	1.88074	1		2.77889	1.77081	6		2.8841	2.14214	4		2.74403	1.82888	14						2.82032	2.05599	2
				2.16271	3.14491	1		2.88386	2.27554	6														2.9583	2.04063	13		2.78869	1.93148	5		2.88811	2.21731	3		2.74562	2.29145	16						2.8268	1.80069	7
				2.1652	1.04589	8		2.88494	0.787904	5														2.9594	1.20729	2		2.80313	1.21529	4		2.89224	2.03682	4		2.749	1.17173	2						2.83752	1.95673	4
				2.16616	1.12474	4		2.88494	1.90596	5														2.9594	2.20125	1		2.80313	1.99754	2		2.89306	1.7537	11		2.749	2.01621	4						2.84277	1.98508	5
				2.17524	0.846296	4		2.89396	2.0197	11														2.97224	2.00322	5		2.80457	1.23223	4		2.8953	1.69556	8		2.75006	1.96593	5						2.84605	2.05341	8
				2.18081	1.31188	8		2.89445	1.84199	5														2.9904	2.13446	4		2.81056	1.78927	6		2.89899	2.05214	4		2.76178	1.99418	5						2.84771	1.075	1
				2.18081	2.89167	9		2.90228	2.03822	12														3.00165	1.19817	1		2.81132	1.87336	5		2.90176	2.07411	8		2.76242	2.0342	3						2.84771	2.17826	1
				2.19422	0.91766	8		2.90263	2.12214	13														3.00165	1.81417	1		2.81782	1.74508	6		2.90841	1.15286	2		2.76337	1.30965	1						2.85359	1.93871	5
				2.19422	3.52868	6		2.90654	2.18422	16														3.00667	0.828744	4		2.81956	1.96245	3		2.90841	1.75532	6		2.76337	1.9531	3						2.86586	2.11394	21
				2.19918	0.8525	2		2.9078	1.01784	1														3.01522	0.916568	3		2.82565	1.20815	1		2.91225	1.18677	2		2.76438	0.979928	2						2.87547	2.14766	4
				2.20118	0.919628	4		2.9078	1.96568	6														3.01522	1.71109	1		2.82565	1.84842	1		2.91225	2.33013	4		2.76438	2.0109	15						2.88707	0.888116	2
				2.20118	2.9791	8		2.90803	0.97422	1														3.03227	1.13002	3		2.82733	1.23264	4		2.9177	2.29162	6		2.76505	2.0258	5						2.88707	1.96935	3
				2.22056	0.92248	4		2.90803	2.30861	2														3.03227	2.11934	4		2.82733	1.98151	3		2.92398	1.90572	7		2.77238	1.83361	4						2.89012	1.22245	2
				2.22217	0.787464	4		2.90861	1.97893	5														3.03742	1.81627	2		2.83959	2.0412	7		2.9262	2.19713	18		2.77358	1.07567	2						2.89012	1.94394	3
				2.22217	3.94687	1		2.90908	2.03812	22														3.05095	2.14512	8		2.84196	1.87452	7		2.92807	2.19986	9		2.77358	2.14191	1						2.89706	1.95623	5
				2.22754	0.989984	6		2.91352	0.873972	4														3.05495	1.57982	2		2.84338	0.907328	1		2.92931	1.9749	6		2.78388	1.79781	6						2.91177	1.8828	12
				2.25995	1.55067	14		2.91352	1.74598	5														3.05648	1.72269	6		2.84338	1.9509	16		2.93278	2.00399	12		2.78982	1.88725	3						2.9146	1.99488	4
				2.26406	0.914848	2		2.92897	2.13318	7														3.06141	2.40703	2		2.85206	1.90289	8		2.93375	1.89612	9		2.79148	1.03828	1						2.91556	1.80196	6
				2.2832	0.949236	2		2.93165	1.96677	4														3.06291	1.0206	2		2.85951	1.29736	6		2.93936	1.99198	5		2.79148	1.98312	2						2.91585	1.9062	7
				2.2862	1.21428	1		2.95209	2.04884	7														3.06291	2.1617	14		2.85951	2.19434	1		2.9477	0.975316	1		2.79253	2.04307	2						2.91944	1.87313	5
				2.2987	0.810452	10		2.95455	1.92393	21														3.07158	1.90111	9		2.86574	1.87642	8		2.9477	2.1107	5		2.79724	2.07556	10						2.92089	1.86982	1
				2.2987	3.39525	15		2.95614	1.88442	5														3.08332	2.104	5		2.86944	0.99988	1		2.95173	1.91415	12		2.82034	1.09384	6						2.9267	2.24684	11
				2.32543	1.26748	4		2.96348	1.91524	6														3.08405	1.3678	1		2.86944	2.24166	3		2.95293	2.10407	5		2.82034	1.70281	3						2.92716	1.03199	1
				2.32888	0.932948	1		2.96605	1.82339	4														3.08405	2.21171	6		2.88081	2.01545	4		2.95524	1.757	3		2.8207	0.937976	3						2.92716	2.23855	4
				2.33281	1.15531	5		2.96903	1.20358	2														3.09174	1.30431	2		2.88097	2.0098	7		2.96517	1.15567	1		2.8207	1.8783	6						2.92854	2.15598	8
				2.35356	1.12184	2		2.96903	1.98962	5														3.09174	2.26096	4		2.88359	2.21253	10		2.96517	2.18668	11		2.82291	1.20737	1						2.93926	0.95156	1
				2.35356	1.79648	5		2.96958	1.44925	6														3.09378	2.14324	6		2.89264	1.96387	20		2.96965	2.08705	5		2.82291	2.16115	1						2.93926	2.14102	1
				2.36654	0.781532	2		2.97115	2.34046	9														3.09597	1.88264	3		2.89438	1.89659	7		2.97542	1.81457	3		2.82369	2.18314	10						2.94544	1.98224	8
				2.38884	0.875652	5		2.97484	1.15151	9														3.09696	2.02225	3		2.90293	0.611308	1		2.9869	2.07401	5		2.83936	1.32106	18						2.94874	1.75689	21
				2.38884	3.21598	9		2.97484	3.89461	10														3.11925	2.20486	2		2.90293	2.07359	4		2.98872	1.07728	4		2.83936	1.95751	9						2.95858	2.02279	3
				2.39644	1.38028	2		2.97896	2.22248	5														3.12588	0.954072	1		2.90512	2.02442	10		2.98872	1.7935	2		2.84961	2.04325	3						2.96018	2.07472	5
				2.39644	2.02868	4		2.97993	2.17242	4														3.12588	1.78554	2		2.90578	2.08009	14		2.98895	2.24281	3		2.85132	1.04186	5						2.96028	2.13008	17
				2.47252	1.94602	12		3.00083	1.73597	5														3.15285	2.12382	5		2.91558	2.03297	5		2.99708	1.10786	2		2.85132	2.07064	3						2.98195	1.97798	8
				2.48445	1.03367	1		3.00181	1.96984	8														3.15451	1.85462	11		2.92415	2.09583	16		2.99708	2.09476	4		2.85736	1.04293	3						2.99089	2.0987	11
				2.48445	1.963	12		3.00251	1.38438	1														3.1621	2.03678	4		2.92584	0.859636	2		3.0044	1.94488	7		2.86032	1.14668	2						3.00937	2.11542	6
				2.49306	1.16318	8		3.00251	2.21135	6														3.16296	2.13809	9		2.92584	1.96379	7		3.00725	2.10066	8		2.86032	1.98636	1						3.01401	1.36458	2
				2.49306	3.08339	3		3.00314	1.89962	12														3.16364	0.927076	5		2.9304	2.14379	6		3.01806	1.04391	5		2.87124	1.95264	8						3.01401	2.25158	1
				2.49759	1.89144	18		3.00488	2.16114	9														3.16364	2.07162	3		2.93462	1.14326	1		3.01806	1.95065	8		2.87384	2.11414	2						3.01586	2.1141	3
				2.51232	1.06129	26		3.00846	1.76047	3														3.18312	0.983152	1		2.93598	2.13873	14		3.03156	2.03176	3		2.87435	1.21751	2						3.0161	0.953048	1
				2.51232	4.0442	11		3.00879	2.09288	20														3.18312	1.72264	3		2.93701	0.917432	3		3.03563	2.1062	10		2.87435	2.20948	6						3.02212	1.16593	2
				2.54656	1.54484	3		3.01253	2.04864	16														3.19567	1.03217	4		2.93701	1.72006	2		3.04665	1.85236	12		2.87635	1.16048	9						3.02212	2.13607	10
				2.5526	1.90485	11		3.01495	1.32213	4														3.19567	2.08267	2		2.93709	1.99375	5		3.0568	1.95366	3		2.87635	1.96788	2						3.03125	2.22111	7
				2.5529	1.71588	42		3.01764	2.05728	11														3.19959	1.924	10		2.95382	1.96285	14		3.06638	2.28588	7		2.89504	2.1447	11						3.033	2.16128	7
				2.56656	2.0027	11		3.01862	1.10225	10														3.22364	2.05477	16		2.96473	2.11499	18		3.07378	2.02924	6		2.89701	2.17011	14						3.04457	2.08708	24
				2.56954	1.7161	9		3.01862	2.07924	2														3.24956	1.225	2		2.98178	2.04042	25		3.07604	2.10757	8		2.91173	0.980416	1						3.04635	2.24748	12
				2.57866	1.84296	11		3.02058	2.095	10														3.24956	2.1402	5		2.98351	2.01822	6		3.09219	1.37281	2		2.91173	1.77345	5						3.05664	1.87386	2
				2.59446	1.95795	6		3.02285	2.01422	20														3.25454	1.23489	1		2.98384	1.05447	1		3.09867	1.93899	6		2.9196	2.24634	4						3.07006	1.93839	9
				2.60192	1.74339	3		3.02878	2.04453	3														3.25454	2.17184	3		2.98384	2.02394	3		3.11085	1.91861	10		2.92069	2.1815	8						3.07374	2.11396	13
				2.61468	1.9701	12		3.03007	1.33185	2														3.26341	1.77114	11		2.98421	1.90682	11		3.1213	0.978104	9		2.9209	1.9515	6						3.07484	2.30702	12
				2.61548	1.98207	19		3.03007	2.18785	1														3.30459	2.0699	4		2.98537	1.76449	2		3.1213	1.82906	6		2.9223	1.26923	4						3.07522	2.06234	7
				2.62178	1.88836	3		3.03127	1.87089	5														3.30572	1.97138	5		2.98566	2.04047	6		3.12956	2.22254	7		2.9223	1.88445	5						3.07988	1.30458	2
				2.64192	1.86218	6		3.03222	2.35249	1														3.31174	1.94429	8		2.98764	2.13764	3		3.13053	2.06557	10		2.92606	1.09736	1						3.07988	2.0758	1
				2.64326	1.87912	14		3.03272	2.22712	11														3.35177	2.5439	6		2.98771	1.22225	2		3.13108	2.13284	10		2.94835	1.23647	3						3.08406	1.3428	2
				2.65	2.04836	12		3.04002	2.13474	19														3.36004	1.11382	8		2.98771	1.68032	2		3.13313	2.02245	7		2.94835	2.05742	1						3.08406	2.12982	1
				2.66511	2.02972	22		3.04083	2.15332	2														3.36004	2.0211	7		2.99101	1.11763	3		3.13798	2.06513	3		2.94998	1.31858	7						3.11715	2.48013	8
				2.67492	1.15083	4		3.05404	2.20088	6														3.36526	1.99734	7		2.99101	1.87511	7		3.13864	2.43644	4		2.94998	2.15257	8						3.12705	1.02782	4
				2.67492	2.04737	2		3.05982	1.93082	7														3.38498	2.13879	9		3.01016	1.16363	3		3.15197	1.1441	3		2.95231	1.15016	7						3.12705	2.11168	5
				2.67918	1.93089	5		3.06608	2.0038	7														3.39938	2.21512	3		3.01422	1.91197	8		3.15197	2.03298	2		2.95231	2.15282	8						3.13505	2.16732	5
				2.68012	0.924516	5		3.07001	2.08287	11														3.40514	2.08034	8		3.01443	1.92992	6		3.15381	1.98248	8		2.96144	2.14611	41						3.14065	2.0093	3
				2.68012	2.16232	4		3.07497	2.01418	16														3.41592	1.2579	1		3.01542	1.0562	4		3.16897	1.76064	10		2.96674	0.938764	5						3.14897	2.30574	6
				2.68306	1.19154	1		3.10059	1.99985	12														3.41592	2.16272	5		3.01542	1.89626	6		3.17966	2.12312	9		2.96674	1.89686	4						3.15302	2.27586	5
				2.68306	1.71727	6		3.10597	2.12554	2														3.42674	2.04464	10		3.01673	1.9823	5		3.18058	2.27607	5		2.9681	0.772276	2						3.16592	1.95385	4
				2.68329	1.9335	2		3.10864	1.82696	8														3.43204	1.10134	1		3.02509	2.03854	11		3.21476	1.14421	4		2.9681	1.7476	4						3.1682	2.04432	14
				2.68997	1.85117	11		3.12061	2.09034	1														3.43547	1.88884	9		3.03018	1.00906	4		3.21476	2.12923	6		2.96935	1.70993	4						3.19052	1.08007	2
				2.70619	1.59981	4		3.12194	1.91027	12														3.43889	1.99207	1		3.03018	2.20762	6		3.21516	1.15426	3		2.97984	2.26524	5						3.19052	2.4421	3
				2.71476	2.11126	13		3.14754	2.21345	4														3.45021	2.01942	3		3.03354	1.25704	4		3.21516	1.98458	3		2.98248	1.89368	5						3.19186	1.01961	1
				2.71833	2.01802	1		3.16605	2.07117	5														3.45422	0.759116	3		3.03354	1.91114	3		3.22416	1.86933	6		2.98475	2.26574	6						3.19186	2.1115	8
				2.73169	1.92223	8		3.23924	1.91428	9														3.45422	1.46734	1		3.04328	0.865116	1		3.22596	2.06393	5		2.99106	2.24344	10						3.20714	1.90585	1
				2.73768	2.109	14		3.24044	2.07756	5														3.5087	2.26874	1		3.04328	2.04521	13		3.23517	2.10833	3		2.99135	1.1515	3						3.21494	1.13505	2
				2.75037	2.03732	5		3.24859	2.16134	11														3.55378	2.26028	2		3.04458	1.09779	1		3.26073	1.86314	14		2.99135	1.95906	19						3.21494	2.19431	4
				2.75119	0.98466	3		3.26468	2.13602	7														3.56122	1.85388	4		3.04458	2.03154	7		3.27244	2.06854	5		2.99531	0.918156	1						3.22463	1.11988	1
				2.75119	1.75457	1		3.276	1.24022	7														3.58799	2.1981	3		3.05285	2.04072	13		3.27336	1.12206	1		2.99531	1.97923	5						3.22463	1.98352	3
				2.76141	1.95736	19		3.276	1.93693	8														3.60666	1.80561	6		3.06384	2.18232	9		3.27336	2.23952	4		3.00106	2.17881	12						3.23259	2.10839	3
				2.77214	2.05114	5		3.27697	2.01016	2														3.63434	2.08208	13		3.07093	1.86966	3		3.27667	1.91263	1		3.00168	1.22978	1						3.23785	1.25158	2
				2.79125	1.74492	4		3.29	2.17425	14														3.67756	1.999	6		3.07119	1.96054	4		3.2939	0.81408	3		3.00168	2.05069	5						3.23785	1.95889	3
				2.80776	1.7747	17		3.29268	1.86128	4														3.70876	1.12216	3		3.08175	2.16374	21		3.2939	2.28362	12		3.00249	1.35812	4						3.26848	1.09918	3
				2.82429	1.91316	28		3.29334	1.8819	14														3.70876	1.97168	7		3.08633	0.765184	1		3.32004	1.57637	2		3.00249	1.89436	3						3.26848	1.92306	4
				2.83177	1.92261	10		3.29363	2.3139	3														3.75417	2.18816	2		3.08633	1.92614	5		3.33853	1.47688	8		3.00542	1.11806	2						3.27249	1.32909	2
				2.83388	2.03996	10		3.30064	2.0676	5														3.76569	2.12038	2		3.10116	2.04426	7		3.33853	2.05347	5		3.00542	2.11631	1						3.27249	2.12262	3
				2.83776	2.09288	10		3.31595	2.0608	10														3.88186	2.42216	5		3.10205	1.128	5		3.35604	1.8912	7		3.0082	2.24167	3						3.27752	2.42367	21
				2.8388	1.86605	1		3.31848	2.14438	3																		3.10205	1.97637	5		3.3856	1.90101	6		3.01054	2.11216	24						3.28447	0.953976	1
				2.84065	1.85155	4		3.32678	1.84945	8																		3.10711	1.80425	2		3.39434	1.83276	11		3.01135	2.08335	6						3.31768	2.24951	5
				2.8538	1.9902	24		3.33386	2.01663	5																		3.11334	1.99062	4		3.43965	1.85368	5		3.02295	1.97068	2						3.3238	0.929064	1
				2.85905	2.07857	1		3.34796	2.24906	18																		3.12833	1.80356	1		3.47698	1.95357	2		3.02737	1.02098	4						3.3238	2.12238	3
				2.86891	0.9903	5		3.36272	2.01957	11																		3.14386	1.93122	15		3.48254	2.21214	3		3.02737	1.90653	4						3.35713	2.12551	11
				2.86891	2.05823	3		3.42786	1.91305	19																		3.14849	2.17441	8		3.48333	2.15759	2		3.03177	1.82158	18						3.42126	1.90612	7
				2.87872	1.80858	16		3.46733	2.04884	16																		3.16403	1.75638	3		3.48967	1.88821	6		3.05345	2.26653	17						3.43692	1.38874	1
				2.88556	2.0492	2		3.4965	0.985044	1																		3.1669	1.28977	4		3.55667	2.08153	2		3.05516	2.17749	12						3.43692	2.1671	5
				2.89167	2.18081	10		3.4965	2.25566	3																		3.1669	2.04424	7		3.584	2.09726	3		3.0689	1.01401	2						3.44585	2.12845	3
				2.89476	2.33281	1		3.50565	1.01394	1																		3.17113	2.0043	4		3.59556	2.03023	3		3.09287	1.07814	10						3.49172	2.14195	8
				2.89765	1.85882	1		3.50565	2.21005	1																		3.18087	1.92442	12		3.65925	2.2333	11		3.09287	2.12208	7						3.54839	2.08332	5
				2.89846	2.01768	2		3.54135	1.75992	12																		3.18566	1.2793	4		3.66694	2.22119	5		3.09624	1.07438	3						3.57685	2.06258	1
				2.8992	1.91758	5		3.64547	1.19185	1																		3.19885	2.13981	6		3.69968	2.28389	7		3.09624	1.99311	2						3.59081	2.05629	6
				2.90288	1.9091	19		3.64547	2.0323	5																		3.21233	2.07827	6		3.76573	1.98671	4		3.09842	1.37122	5						3.61928	1.84568	7
				2.91392	0.913288	3		3.89461	2.97484	10																		3.22113	1.94922	4		3.96144	1.77344	2		3.09842	2.0286	1						3.61977	1.9999	10
				2.91392	1.65068	12																						3.24497	2.03078	10						3.10014	0.811112	1						3.62201	1.06232	2
				2.91432	1.97415	3																						3.25179	1.99814	4						3.10014	2.0926	10						3.62201	2.13324	1
				2.91569	1.912	18																						3.25443	1.88829	3						3.10018	1.11659	4						3.64278	1.97807	5
				2.916	0.699636	1																						3.27606	1.79823	4						3.10018	2.1862	2						3.64415	1.9778	6
				2.916	1.81394	7																						3.28417	2.10268	1						3.10346	2.15093	6						3.7561	2.30669	4
				2.9221	1.0578	5																						3.28422	2.07924	3						3.10457	1.11269	2						5.19272	2.27309	1
				2.9221	1.99234	9																						3.28618	2.15982	3						3.10457	1.95225	4
				2.93763	1.79972	8																						3.29518	1.85552	13						3.10627	1.08575	1
				2.94335	0.582412	2																						3.30516	2.16545	8						3.10627	2.04592	11
				2.94335	1.28063	3																						3.31244	0.826652	4						3.10654	1.73237	7
				2.94412	1.77853	7																						3.31244	2.11346	3						3.10927	1.87933	23
				2.9791	2.20118	9																						3.323	2.0988	9						3.11052	2.05238	5
				2.98625	2.00908	13																						3.34886	1.81314	16						3.11321	2.17051	8
				2.98839	1.9437	12																						3.35422	1.9619	3						3.12402	2.02065	10
				2.99222	2.0147	11																						3.36018	1.83831	7						3.13238	2.12186	4
				3.00955	2.12312	2																						3.3626	0.96788	2						3.13941	2.26932	2
				3.02852	1.9981	10																						3.3626	2.17597	4						3.18292	1.13978	3
				3.03172	2.07665	1																						3.36467	1.91748	3						3.18292	1.97921	2
				3.03963	2.05411	3																						3.37432	2.08261	7						3.20574	2.2459	4
				3.04214	2.00626	19																						3.38845	1.97234	4						3.21753	2.10933	1
				3.06675	2.04214	8																						3.41198	1.81696	3						3.23832	2.21361	16
				3.06941	1.98023	13																						3.41921	0.967984	4						3.25681	2.34568	3
				3.07398	2.02752	16																						3.41921	2.29152	1						3.26477	2.30926	10
				3.08339	1.16318	2																						3.42182	2.15426	3						3.28062	2.31583	1
				3.08339	2.49306	2																						3.42681	2.07162	11						3.30074	1.80903	4
				3.12658	0.849108	10																						3.43727	1.94738	4						3.31274	2.2088	3
				3.12658	1.89764	6																						3.44838	1.04196	2						3.3218	0.933736	3
				3.14491	2.16271	1																						3.44838	2.02604	5						3.3218	2.05214	6
				3.14977	1.07195	1																						3.4555	2.3193	5						3.33068	1.81231	3
				3.14977	1.91188	1																						3.47706	2.054	4						3.33068	2.41283	1
				3.1505	2.04941	12																						3.49123	1.90505	7						3.34299	2.2926	4
				3.15055	1.9726	18																						3.5138	1.87431	9						3.34412	2.16149	2
				3.1751	2.1404	18																						3.58009	1.84227	5						3.34461	1.85829	10
				3.21175	1.21752	2																						3.58608	0.906464	2						3.38095	2.23175	1
				3.21175	2.01872	6																						3.58608	2.16038	8						3.385	0.724888	1
				3.21598	2.38884	9																						3.58656	0.845272	1						3.385	1.95978	28
				3.23548	1.89083	3																						3.58656	2.19989	11						3.38707	1.19041	1
				3.23948	2.05308	10																						3.60334	2.2327	10						3.38707	1.97386	2
				3.24487	1.98084	20																						3.62	1.91922	2						3.39783	1.27679	1
				3.27833	1.99202	3																						3.67943	2.07557	4						3.39783	2.54406	2
				3.30092	1.86559	1																						3.76233	2.2062	4						3.39812	2.3854	13
				3.30175	0.92994	1																						3.80323	1.2229	5						3.40489	2.2124	4
				3.30175	1.84168	10																						3.80323	1.91667	1						3.40556	2.32435	2
				3.3077	1.03924	1																						3.89576	1.77697	1						3.4299	1.96019	40
				3.3077	2.13554	6																						3.91272	2.14682	1						3.43315	2.41113	4
				3.34543	1.88124	2																														3.45693	2.36926	1
				3.35475	1.97272	2																														3.47802	2.24966	14
				3.39525	2.2987	16																														3.50116	2.40941	12
				3.49284	1.83928	5																														3.59407	2.18872	6
				3.50007	1.90428	3																														3.59561	2.13528	10
				3.51476	1.87799	5																														3.624	2.29552	2
				3.52313	1.85821	3																														3.65662	2.28487	7
				3.52868	0.91766	2																														3.66508	1.85943	3
				3.52868	2.19422	4																														3.66662	1.78104	10
				3.68428	1.98186	3																														3.74791	2.51232	16
				3.91042	2.15792	1																														3.79441	2.12777	12
				3.94687	2.22217	1																														3.85324	2.09242	1
				4.0442	2.51232	12																														3.92016	2.12712	4
																																				4.22672	0.860864	2
																																				4.22672	2.09594	1

## Sheet: Figure 7
No Gs - k (1↔2) (7a)
	keq(1,2) = (keq(1→2)/keq(2→1))
Sample	A2AAR	D52N	I92N	R291Q
Apo	1.24 ± 0.35	0.40 ± 0.13	1.04 ± 0.28	1.51 ± 0.34
ZM241385	1.64 ± 0.29	0.58 ± 0.21	1.83 ± 0.63	1.04 ± 0.25
NECA	2.34 ± 0.45	1.39 ± 0.37	2.61 ± 0.45	3.17 ± 1.02
With Gs - k (1↔2) (7b)
	keq(1,2) = (keq(1→2)/keq(2→1))
Sample	A2AAR + Gs	D52N + Gs	I92N + Gs	R291Q + Gs
Apo	2.05 ± 0.49	0.45 ± 0.12	1.82 ± 0.33	1.05 ± 0.31
ZM241385	2.22 ± 0.44	1.18 ± 0.42	1.44 ± 0.47	2.47 ± 0.86
NECA	3.68 ± 0.95	0.92 ± 0.26	3.21 ± 1.02	2.92 ± 1.19
No Gs - k (2↔3) (7c)
	keq(2,3) = (keq(2→3)/keq(3→2))
Sample	A2AAR	D52N	I92N	R291Q
Apo	0.54 ± 0.08	0.84 ± 0.08	1.12 ± 0.08	1.04 ± 0.06
ZM241385	1.25 ± 0.15	0.82 ± 0.09	1.34 ± 0.09	1.36 ± 0.07
NECA	1.49 ± 0.10	0.94 ± 0.09	1.47 ± 0.11	1.63 ± 0.10
With Gs - k (2↔3) (7d)
	keq(2,3) = (keq(2→3)/keq(3→2))
Sample	A2AAR + Gs	D52N + Gs	I92N + Gs	R291Q + Gs
Apo	0.86 ± 0.08	0.95 ± 0.10	1.10 ± 0.08	1.46 ± 0.08
ZM241385	1.12 ± 0.07	0.81 ± 0.09	1.17 ± 0.07	1.21 ± 0.08
NECA	1.59 ± 0.09	1.13 ± 0.12	1.32 ± 0.08	1.09 ± 0.07

## Sheet: Supplementary Fig 1
Sup Fig 1, a, Mutant D52N Apo				Sup Fig 1, b, Mutant D52N with NECA				Sup Fig 1, c, Mutant D52N with ZM				Sup Fig 1, d, Mutant I92N Apo				Sup Fig 1, e, Mutant I92N with NECA				Sup Fig 1, f, Mutant I92N with ZM				Sup Fig 1, g, Mutant R291Q Apo				Sup Fig 1, h, Mutant R291Q with NECA				Sup Fig 1, I, Mutant R291Q with ZM
Elution Volume (mL)	Absorbance (mAU)			Elution Volume (mL)	Absorbance (mAU)			Elution Volume (mL)	Absorbance (mAU)			Elution Volume (mL)	Absorbance (mAU)			Elution Volume (mL)	Absorbance (mAU)			Elution Volume (mL)	Absorbance (mAU)			Elution Volume (mL)	Absorbance (mAU)			Elution Volume (mL)	Absorbance (mAU)			Elution Volume (mL)	Absorbance (mAU)
0.000883333	-0.0624657			0.000358333	-0.136375			0.000466667	-0.0497699			0.00160833	0.00542402			0.00160833	-0.0401139			0.000983333	-0.323117			0.000466667	-0.00667572			0.000983333	-0.0038743			0.000566667	-0.0420213
0.00255	-0.0613332			0.002025	-0.136077			0.00213333	-0.0492334			0.003275	0.00578165			0.003275	-0.0395179			0.00265	-0.322759			0.00213333	-0.00607967			0.00265	-0.00321865			0.00223333	-0.0418425
0.00421667	-0.0600219			0.00369167	-0.13572			0.0038	-0.0486374			0.00494167	0.00619888			0.00494167	-0.038743			0.00431667	-0.322282			0.0038	-0.00542402			0.00431667	-0.002563			0.0039	-0.041604
0.00588333	-0.0585914			0.00535833	-0.135303			0.00546667	-0.0480413			0.00660833	0.00667572			0.00660833	-0.0377893			0.00598333	-0.321686			0.00546667	-0.00464916			0.00598333	-0.00202656			0.00556667	-0.041306
0.00755	-0.0571012			0.007025	-0.134885			0.00713333	-0.0474453			0.008275	0.00715256			0.008275	-0.0368357			0.00765	-0.32115			0.00713333	-0.00393391			0.00765	-0.00160933			0.00723333	-0.0410676
0.00921667	-0.0556111			0.00869167	-0.134468			0.0088	-0.0469089			0.00994167	0.00745058			0.00994167	-0.035882			0.00931667	-0.320673			0.0088	-0.00339746			0.00931667	-0.00143051			0.0089	-0.0408888
0.0108833	-0.054121			0.0103583	-0.134051			0.0104667	-0.0465512			0.0116083	0.00762939			0.0116083	-0.0349283			0.0109833	-0.320315			0.0104667	-0.00298023			0.0109833	-0.00149012			0.0105667	-0.0407696
0.01255	-0.0527501			0.012025	-0.133693			0.0121333	-0.0462532			0.013275	0.00762939			0.013275	-0.0341535			0.01265	-0.320256			0.0121333	-0.00286102			0.01265	-0.00190735			0.0122333	-0.0408292
0.0142167	-0.051558			0.0136917	-0.133395			0.0138	-0.0461936			0.0149417	0.00739098			0.0149417	-0.0334978			0.0143167	-0.320554			0.0138	-0.00298023			0.0143167	-0.0026226			0.0139	-0.041008
0.0158833	-0.0506043			0.0153583	-0.133276			0.0154667	-0.0462532			0.0166083	0.00709295			0.0166083	-0.033021			0.0159833	-0.32109			0.0154667	-0.00339746			0.0159833	-0.00369549			0.0155667	-0.041306
0.01755	-0.0499487			0.017025	-0.133216			0.0171333	-0.0465512			0.018275	0.00661612			0.018275	-0.0327826			0.01765	-0.321984			0.0171333	-0.00393391			0.01765	-0.00506639			0.0172333	-0.0417829
0.0192167	-0.0496507			0.0186917	-0.133336			0.0188	-0.0470281			0.0199417	0.00613928			0.0199417	-0.0327229			0.0193167	-0.323176			0.0188	-0.00464916			0.0193167	-0.00655651			0.0189	-0.0423193
0.0208833	-0.0495911			0.0203583	-0.133514			0.0204667	-0.0477433			0.0216083	0.00560284			0.0216083	-0.0328422			0.0209833	-0.324607			0.0204667	-0.00542402			0.0209833	-0.00816584			0.0205667	-0.0429153
0.02255	-0.0498295			0.022025	-0.133753			0.0221333	-0.0485778			0.023275	0.005126			0.023275	-0.033021			0.02265	-0.326097			0.0221333	-0.00613928			0.02265	-0.00971556			0.0222333	-0.0434518
0.0242167	-0.0502467			0.0236917	-0.134051			0.0238	-0.0495315			0.0249417	0.00476837			0.0249417	-0.0333786			0.0243167	-0.327647			0.0238	-0.00685453			0.0243167	-0.0111461			0.0239	-0.0439882
0.0258833	-0.0507832			0.0253583	-0.13423			0.0254667	-0.0506043			0.0266083	0.00441074			0.0266083	-0.0337362			0.0259833	-0.329077			0.0254667	-0.00739098			0.0259833	-0.0123978			0.0255667	-0.0444055
0.02755	-0.0514388			0.027025	-0.134408			0.0271333	-0.0516176			0.028275	0.00411272			0.028275	-0.0342131			0.02765	-0.330389			0.0271333	-0.00780821			0.02765	-0.0133514			0.0272333	-0.0447035
0.0292167	-0.0520945			0.0286917	-0.134528			0.0288	-0.0526309			0.0299417	0.0038743			0.0299417	-0.0346303			0.0293167	-0.331402			0.0288	-0.00804663			0.0293167	-0.0140071			0.0289	-0.0448823
0.0308833	-0.0527501			0.0303583	-0.134587			0.0304667	-0.053525			0.0316083	0.00369549			0.0316083	-0.0351071			0.0309833	-0.332177			0.0304667	-0.00822544			0.0309833	-0.0143647			0.0305667	-0.0449419
0.03255	-0.0534058			0.032025	-0.134647			0.0321333	-0.0542998			0.033275	0.00357628			0.033275	-0.0354648			0.03265	-0.332713			0.0321333	-0.00828505			0.03265	-0.0144243			0.0322333	-0.0449419
0.0342167	-0.0539422			0.0336917	-0.134647			0.0338	-0.0549555			0.0349417	0.00351667			0.0349417	-0.0357628			0.0343167	-0.333071			0.0338	-0.00834465			0.0343167	-0.0142455			0.0339	-0.0449419
0.0358833	-0.0544786			0.0353583	-0.134706			0.0354667	-0.0554323			0.0366083	0.00345707			0.0366083	-0.0359416			0.0359833	-0.33319			0.0354667	-0.00840425			0.0359833	-0.0140071			0.0355667	-0.0448823
0.03755	-0.0549555			0.037025	-0.134885			0.0371333	-0.0557899			0.038275	0.00345707			0.038275	-0.0360608			0.03765	-0.33325			0.0371333	-0.00846386			0.03765	-0.0135899			0.0372333	-0.0448227
0.0392167	-0.0553727			0.0386917	-0.135124			0.0388	-0.0559688			0.0399417	0.00351667			0.0399417	-0.0360608			0.0393167	-0.33325			0.0388	-0.00852346			0.0393167	-0.0131726			0.0389	-0.0447631
0.0408833	-0.0557899			0.0403583	-0.135481			0.0404667	-0.056088			0.0416083	0.00357628			0.0416083	-0.0360012			0.0409833	-0.33319			0.0404667	-0.00864267			0.0409833	-0.0126958			0.0405667	-0.0447631
0.04255	-0.0561476			0.042025	-0.135958			0.0421333	-0.0561476			0.043275	0.00363588			0.043275	-0.0358224			0.04265	-0.33325			0.0421333	-0.00882149			0.04265	-0.012219			0.0422333	-0.0447631
0.0442167	-0.0564456			0.0436917	-0.136435			0.0438	-0.0561476			0.0449417	0.00375509			0.0449417	-0.035584			0.0443167	-0.333428			0.0438	-0.00905991			0.0443167	-0.0116825			0.0439	-0.0447631
0.0458833	-0.0565648			0.0453583	-0.136971			0.0454667	-0.0561476			0.0466083	0.0038147			0.0466083	-0.0353456			0.0459833	-0.333667			0.0454667	-0.00935793			0.0459833	-0.0112057			0.0455667	-0.0447631
0.04755	-0.0565648			0.047025	-0.137508			0.0471333	-0.0561476			0.048275	0.0038147			0.048275	-0.0351071			0.04765	-0.334084			0.0471333	-0.00965595			0.04765	-0.0107288			0.0472333	-0.0447631
0.0492167	-0.0563264			0.0486917	-0.137985			0.0488	-0.056088			0.0499417	0.00375509			0.0499417	-0.0349283			0.0493167	-0.334561			0.0488	-0.0100136			0.0493167	-0.0101924			0.0489	-0.0446439
0.0508833	-0.0558496			0.0503583	-0.138402			0.0504667	-0.056088			0.0516083	0.00363588			0.0516083	-0.0348091			0.0509833	-0.335097			0.0504667	-0.0104308			0.0509833	-0.00971556			0.0505667	-0.0445247
0.05255	-0.0551343			0.052025	-0.138819			0.0521333	-0.056088			0.053275	0.00351667			0.053275	-0.0347495			0.05265	-0.335693			0.0521333	-0.0109076			0.05265	-0.00923872			0.0522333	-0.0444055
0.0542167	-0.0542402			0.0536917	-0.139236			0.0538	-0.0560284			0.0549417	0.00333786			0.0549417	-0.0348091			0.0543167	-0.336349			0.0538	-0.0113845			0.0543167	-0.00876188			0.0539	-0.0442863
0.0558833	-0.0531077			0.0553583	-0.139594			0.0554667	-0.0559688			0.0566083	0.00321865			0.0566083	-0.0349879			0.0559833	-0.337064			0.0554667	-0.0118613			0.0559833	-0.00834465			0.0555667	-0.044167
0.05755	-0.051856			0.057025	-0.139952			0.0571333	-0.0557899			0.058275	0.00315905			0.058275	-0.0352263			0.05765	-0.33772			0.0571333	-0.0122786			0.05765	-0.00792742			0.0572333	-0.0441074
0.0592167	-0.0505447			0.0586917	-0.140369			0.0588	-0.0555515			0.0599417	0.00309944			0.0599417	-0.0354052			0.0593167	-0.338316			0.0588	-0.0125766			0.0593167	-0.00756979			0.0589	-0.0441074
0.0608833	-0.0491738			0.0603583	-0.140846			0.0604667	-0.0551939			0.0616083	0.00309944			0.0616083	-0.035584			0.0609833	-0.338912			0.0604667	-0.0127554			0.0609833	-0.00721216			0.0605667	-0.0441074
0.06255	-0.0478625			0.062025	-0.141382			0.0621333	-0.0547171			0.063275	0.00309944			0.063275	-0.0357628			0.06265	-0.339448			0.0621333	-0.012815			0.06265	-0.00679493			0.0622333	-0.0442266
0.0642167	-0.0465512			0.0636917	-0.141919			0.0638	-0.054121			0.0649417	0.00315905			0.0649417	-0.0359416			0.0643167	-0.339925			0.0638	-0.0126362			0.0643167	-0.0063777			0.0639	-0.0444055
0.0658833	-0.0453591			0.0653583	-0.142455			0.0654667	-0.053525			0.0666083	0.00315905			0.0666083	-0.0360608			0.0659833	-0.340462			0.0654667	-0.0123382			0.0659833	-0.00596046			0.0655667	-0.0445843
0.06755	-0.0442863			0.067025	-0.142932			0.0671333	-0.0528693			0.068275	0.00309944			0.068275	-0.0362992			0.06765	-0.340939			0.0671333	-0.0118613			0.06765	-0.00548363			0.0672333	-0.0448227
0.0692167	-0.0432134			0.0686917	-0.143349			0.0688	-0.0522137			0.0699417	0.00292063			0.0699417	-0.0365376			0.0693167	-0.341535			0.0688	-0.0113249			0.0693167	-0.00494719			0.0689	-0.0450611
0.0708833	-0.0423193			0.0703583	-0.143707			0.0704667	-0.0516772			0.0716083	0.00274181			0.0716083	-0.0369549			0.0709833	-0.342131			0.0704667	-0.0107884			0.0709833	-0.00447035			0.0705667	-0.0452995
0.07255	-0.0414252			0.072025	-0.144005			0.0721333	-0.05126			0.073275	0.00244379			0.073275	-0.0375509			0.07265	-0.342846			0.0721333	-0.0101328			0.07265	-0.00399351			0.0722333	-0.0454783
0.0742167	-0.0406504			0.0736917	-0.144243			0.0738	-0.050962			0.0749417	0.00208616			0.0749417	-0.0382662			0.0743167	-0.343621			0.0738	-0.00953674			0.0743167	-0.00351667			0.0739	-0.0456572
0.0758833	-0.0399947			0.0753583	-0.144422			0.0754667	-0.0509024			0.0766083	0.00178814			0.0766083	-0.0392199			0.0759833	-0.344515			0.0754667	-0.0090003			0.0759833	-0.00315905			0.0755667	-0.045836
0.07755	-0.0393987			0.077025	-0.144482			0.0771333	-0.050962			0.078275	0.00149012			0.078275	-0.0402331			0.07765	-0.345409			0.0771333	-0.00852346			0.07765	-0.00292063			0.0772333	-0.0459552
0.0792167	-0.0388622			0.0786917	-0.144541			0.0788	-0.0511408			0.0799417	0.0012517			0.0799417	-0.0413656			0.0793167	-0.346363			0.0788	-0.00810623			0.0793167	-0.00274181			0.0789	-0.0460744
0.0808833	-0.0385046			0.0803583	-0.144541			0.0804667	-0.0514388			0.0816083	0.00107288			0.0816083	-0.0423789			0.0809833	-0.347316			0.0804667	-0.0077486			0.0809833	-0.00268221			0.0805667	-0.0461936
0.08255	-0.0382662			0.082025	-0.144541			0.0821333	-0.051856			0.083275	0.000953674			0.083275	-0.0433922			0.08265	-0.34827			0.0821333	-0.00751019			0.08265	-0.00274181			0.0822333	-0.0463128
0.0842167	-0.0380874			0.0836917	-0.144541			0.0838	-0.0523329			0.0849417	0.000953674			0.0849417	-0.0442266			0.0843167	-0.349164			0.0838	-0.00733137			0.0843167	-0.00286102			0.0839	-0.046432
0.0858833	-0.0380278			0.0853583	-0.144541			0.0854667	-0.0528693			0.0866083	0.00101328			0.0866083	-0.0448823			0.0859833	-0.349998			0.0854667	-0.00727177			0.0859833	-0.00303984			0.0855667	-0.0466108
0.08755	-0.0380278			0.087025	-0.144601			0.0871333	-0.0533462			0.088275	0.00107288			0.088275	-0.0454187			0.08765	-0.350773			0.0871333	-0.00733137			0.08765	-0.00327826			0.0872333	-0.04673
0.0892167	-0.0380278			0.0886917	-0.144601			0.0888	-0.0538826			0.0899417	0.00113249			0.0899417	-0.0457764			0.0893167	-0.351548			0.0888	-0.00751019			0.0893167	-0.00351667			0.0889	-0.0468493
0.0908833	-0.0380278			0.0903583	-0.14472			0.0904667	-0.054419			0.0916083	0.00107288			0.0916083	-0.0460148			0.0909833	-0.352323			0.0904667	-0.007689			0.0909833	-0.0038147			0.0905667	-0.0470281
0.09255	-0.0379682			0.092025	-0.14478			0.0921333	-0.0549555			0.093275	0.000953674			0.093275	-0.0461936			0.09265	-0.353098			0.0921333	-0.00798702			0.09265	-0.00405312			0.0922333	-0.0472665
0.0942167	-0.0378489			0.0936917	-0.144899			0.0938	-0.0554323			0.0949417	0.00077486			0.0949417	-0.0463128			0.0943167	-0.353813			0.0938	-0.00822544			0.0943167	-0.00435114			0.0939	-0.0475049
0.0958833	-0.0376105			0.0953583	-0.145018			0.0954667	-0.0557899			0.0966083	0.000476837			0.0966083	-0.0464916			0.0959833	-0.354588			0.0954667	-0.00846386			0.0959833	-0.00464916			0.0955667	-0.0477433
0.09755	-0.0373125			0.097025	-0.145137			0.0971333	-0.056088			0.098275	0.000119209			0.098275	-0.0466108			0.09765	-0.355303			0.0971333	-0.00858307			0.09765	-0.00500679			0.0972333	-0.0479817
0.0992167	-0.0368953			0.0986917	-0.145197			0.0988	-0.0563264			0.0999417	-0.000238419			0.0999417	-0.04673			0.0993167	-0.355959			0.0988	-0.00870228			0.0993167	-0.00548363			0.0989	-0.0482202
0.100883	-0.0364184			0.100358	-0.145316			0.100467	-0.056386			0.101608	-0.000536442			0.101608	-0.0468493			0.100983	-0.356495			0.100467	-0.00876188			0.100983	-0.00602007			0.100567	-0.048399
0.10255	-0.035882			0.102025	-0.145495			0.102133	-0.056386			0.103275	-0.000834465			0.103275	-0.0469685			0.10265	-0.357032			0.102133	-0.00876188			0.10265	-0.00667572			0.102233	-0.0485182
0.104217	-0.0353456			0.103692	-0.145614			0.1038	-0.0563264			0.104942	-0.00101328			0.104942	-0.0470281			0.104317	-0.357449			0.1038	-0.00870228			0.104317	-0.00739098			0.1039	-0.0485778
0.105883	-0.0347495			0.105358	-0.145793			0.105467	-0.0562668			0.106608	-0.00107288			0.106608	-0.0470281			0.105983	-0.357866			0.105467	-0.00864267			0.105983	-0.00816584			0.105567	-0.0485778
0.10755	-0.0340939			0.107025	-0.145912			0.107133	-0.0561476			0.108275	-0.00101328			0.108275	-0.0470281			0.10765	-0.358105			0.107133	-0.00864267			0.10765	-0.0089407			0.107233	-0.0484586
0.109217	-0.0333786			0.108692	-0.146031			0.1088	-0.056088			0.109942	-0.000834465			0.109942	-0.0469089			0.109317	-0.358343			0.1088	-0.00858307			0.109317	-0.00971556			0.1089	-0.0482798
0.110883	-0.0326037			0.110358	-0.146091			0.110467	-0.056088			0.111608	-0.000596046			0.111608	-0.04673			0.110983	-0.358522			0.110467	-0.00858307			0.110983	-0.0103712			0.110567	-0.0481606
0.11255	-0.0317693			0.112025	-0.146091			0.112133	-0.0561476			0.113275	-0.000238419			0.113275	-0.046432			0.11265	-0.358701			0.112133	-0.00864267			0.11265	-0.0110269			0.112233	-0.0481009
0.114217	-0.0309348			0.113692	-0.146031			0.1138	-0.0562668			0.114942	5.96046e-05			0.114942	-0.0460744			0.114317	-0.35882			0.1138	-0.00864267			0.114317	-0.0115037			0.1139	-0.0481009
0.115883	-0.0300407			0.115358	-0.145912			0.115467	-0.0564456			0.116608	0.000417233			0.116608	-0.0457168			0.115983	-0.358999			0.115467	-0.00870228			0.115983	-0.0118613			0.115567	-0.0481606
0.11755	-0.0291467			0.117025	-0.145674			0.117133	-0.056684			0.118275	0.000715256			0.118275	-0.0452399			0.11765	-0.359237			0.117133	-0.00882149			0.11765	-0.0120997			0.117233	-0.0484586
0.119217	-0.0283122			0.118692	-0.145495			0.1188	-0.0568628			0.119942	0.000953674			0.119942	-0.0447631			0.119317	-0.359535			0.1188	-0.0089407			0.119317	-0.012219			0.1189	-0.0488758
0.120883	-0.0274777			0.120358	-0.145257			0.120467	-0.0571012			0.121608	0.00119209			0.121608	-0.0443459			0.120983	-0.359952			0.120467	-0.00917912			0.120983	-0.0122786			0.120567	-0.0493526
0.12255	-0.0267625			0.122025	-0.145137			0.122133	-0.0572801			0.123275	0.00143051			0.123275	-0.0439286			0.12265	-0.360429			0.122133	-0.00953674			0.12265	-0.0123382			0.122233	-0.0500083
0.124217	-0.0261664			0.123692	-0.145078			0.1238	-0.0574589			0.124942	0.00166893			0.124942	-0.0436306			0.124317	-0.361085			0.1238	-0.00995398			0.124317	-0.0122786			0.1239	-0.0506639
0.125883	-0.02563			0.125358	-0.145197			0.125467	-0.0576973			0.126608	0.00190735			0.126608	-0.0433922			0.125983	-0.361919			0.125467	-0.0104904			0.125983	-0.0121593			0.125567	-0.05126
0.12755	-0.0250936			0.127025	-0.145376			0.127133	-0.0579357			0.128275	0.00220537			0.128275	-0.0433326			0.12765	-0.362813			0.127133	-0.0110269			0.12765	-0.0120401			0.127233	-0.051856
0.129217	-0.0246763			0.128692	-0.145674			0.1288	-0.0582337			0.129942	0.00244379			0.129942	-0.0433922			0.129317	-0.363767			0.1288	-0.0116229			0.129317	-0.0119805			0.1289	-0.0522733
0.130883	-0.0241995			0.130358	-0.145972			0.130467	-0.0585318			0.131608	0.0026226			0.131608	-0.0436306			0.130983	-0.36478			0.130467	-0.012219			0.130983	-0.0119209			0.130567	-0.0525713
0.13255	-0.0237226			0.132025	-0.14621			0.132133	-0.058949			0.133275	0.00286102			0.133275	-0.0439286			0.13265	-0.365734			0.132133	-0.012815			0.13265	-0.0119209			0.132233	-0.0526905
0.134217	-0.0231862			0.133692	-0.146449			0.1338	-0.0593066			0.134942	0.00298023			0.134942	-0.0444055			0.134317	-0.366688			0.1338	-0.013411			0.134317	-0.0120401			0.1339	-0.0527501
0.135883	-0.0226498			0.135358	-0.146508			0.135467	-0.0597239			0.136608	0.00298023			0.136608	-0.0448823			0.135983	-0.367522			0.135467	-0.0139475			0.135983	-0.012219			0.135567	-0.0526309
0.13755	-0.0220537			0.137025	-0.146449			0.137133	-0.0600815			0.138275	0.00292063			0.138275	-0.0454783			0.13765	-0.368297			0.137133	-0.0144839			0.13765	-0.0123978			0.137233	-0.0525117
0.139217	-0.0215173			0.138692	-0.14627			0.1388	-0.0603795			0.139942	0.0026226			0.139942	-0.046134			0.139317	-0.368953			0.1388	-0.0149012			0.139317	-0.0126958			0.1389	-0.0523925
0.140883	-0.0209212			0.140358	-0.146031			0.140467	-0.0605583			0.141608	0.00220537			0.141608	-0.0467896			0.140983	-0.369489			0.140467	-0.0153184			0.140983	-0.0130534			0.140567	-0.0522733
0.14255	-0.0203848			0.142025	-0.145674			0.142133	-0.0606775			0.143275	0.00160933			0.143275	-0.0474453			0.14265	-0.369906			0.142133	-0.015676			0.14265	-0.013411			0.142233	-0.0521541
0.144217	-0.0199676			0.143692	-0.145257			0.1438	-0.0606775			0.144942	0.000953674			0.144942	-0.0479817			0.144317	-0.370324			0.1438	-0.015974			0.144317	-0.0137687			0.1439	-0.0521541
0.145883	-0.0196695			0.145358	-0.144899			0.145467	-0.0605583			0.146608	0.000178814			0.146608	-0.0484586			0.145983	-0.370622			0.145467	-0.0162125			0.145983	-0.0141263			0.145567	-0.0522137
0.14755	-0.0194311			0.147025	-0.144601			0.147133	-0.0603795			0.148275	-0.000596046			0.148275	-0.0488162			0.14765	-0.37092			0.147133	-0.0162721			0.14765	-0.0143647			0.147233	-0.0523329
0.149217	-0.0193119			0.148692	-0.144362			0.1488	-0.0601411			0.149942	-0.0013113			0.149942	-0.0491142			0.149317	-0.371218			0.1488	-0.0161529			0.149317	-0.0145435			0.1489	-0.0524521
0.150883	-0.0193119			0.150358	-0.144303			0.150467	-0.0600219			0.151608	-0.00202656			0.151608	-0.049293			0.150983	-0.371456			0.150467	-0.0159144			0.150983	-0.0146627			0.150567	-0.0525713
0.15255	-0.0193715			0.152025	-0.144303			0.152133	-0.0599027			0.153275	-0.00268221			0.153275	-0.0493526			0.15265	-0.371695			0.152133	-0.0155568			0.15265	-0.014782			0.152233	-0.0526309
0.154217	-0.0193715			0.153692	-0.144362			0.1538	-0.0599623			0.154942	-0.00315905			0.154942	-0.0493526			0.154317	-0.371993			0.1538	-0.01508			0.154317	-0.0148416			0.1539	-0.0525713
0.155883	-0.0193715			0.155358	-0.144422			0.155467	-0.0601411			0.156608	-0.00357628			0.156608	-0.049293			0.155983	-0.372291			0.155467	-0.0146627			0.155983	-0.0149012			0.155567	-0.0524521
0.15755	-0.0192523			0.157025	-0.144541			0.157133	-0.0604391			0.158275	-0.0038743			0.158275	-0.0492334			0.15765	-0.372648			0.157133	-0.0143051			0.15765	-0.0149608			0.157233	-0.0522137
0.159217	-0.0189543			0.158692	-0.144601			0.1588	-0.0608563			0.159942	-0.00405312			0.159942	-0.0491738			0.159317	-0.373065			0.1588	-0.0140667			0.159317	-0.01508			0.1589	-0.0517964
0.160883	-0.0184178			0.160358	-0.144541			0.160467	-0.0613332			0.161608	-0.00417233			0.161608	-0.0491142			0.160983	-0.373483			0.160467	-0.0140071			0.160983	-0.0152588			0.160567	-0.0513792
0.16255	-0.0177026			0.162025	-0.144422			0.162133	-0.0619292			0.163275	-0.00429153			0.163275	-0.0491142			0.16265	-0.37396			0.162133	-0.0141263			0.16265	-0.0154972			0.162233	-0.0508428
0.164217	-0.0167489			0.163692	-0.144124			0.1638	-0.0624657			0.164942	-0.00441074			0.164942	-0.0490546			0.164317	-0.374496			0.1638	-0.0144839			0.164317	-0.0158548			0.1639	-0.0503659
0.165883	-0.015676			0.165358	-0.143766			0.165467	-0.0629425			0.166608	-0.00452995			0.166608	-0.0490546			0.165983	-0.375032			0.165467	-0.0149608			0.165983	-0.0163317			0.165567	-0.0499487
0.16755	-0.0144839			0.167025	-0.143349			0.167133	-0.0633001			0.168275	-0.00458956			0.168275	-0.048995			0.16765	-0.375509			0.167133	-0.0155568			0.16765	-0.0169277			0.167233	-0.0496507
0.169217	-0.0132322			0.168692	-0.142992			0.1688	-0.0635982			0.169942	-0.00464916			0.169942	-0.0489354			0.169317	-0.376046			0.1688	-0.0161529			0.169317	-0.0175238			0.1689	-0.0495911
0.170883	-0.0120401			0.170358	-0.142634			0.170467	-0.0637174			0.171608	-0.00470877			0.171608	-0.0487566			0.170983	-0.376582			0.170467	-0.0166297			0.170983	-0.0181794			0.170567	-0.0497103
0.17255	-0.0109076			0.172025	-0.142455			0.172133	-0.063777			0.173275	-0.00476837			0.173275	-0.0485778			0.17265	-0.377119			0.172133	-0.0169873			0.17265	-0.0188947			0.172233	-0.0500679
0.174217	-0.00995398			0.173692	-0.142455			0.1738	-0.0637174			0.174942	-0.00476837			0.174942	-0.0483394			0.174317	-0.377715			0.1738	-0.0171661			0.174317	-0.0195503			0.1739	-0.0506043
0.175883	-0.00905991			0.175358	-0.142574			0.175467	-0.0635982			0.176608	-0.00476837			0.176608	-0.0481009			0.175983	-0.37837			0.175467	-0.0171065			0.175983	-0.0200868			0.175567	-0.0512004
0.17755	-0.00828505			0.177025	-0.142872			0.177133	-0.0634789			0.178275	-0.00470877			0.178275	-0.0479817			0.17765	-0.379205			0.177133	-0.0167489			0.17765	-0.0204444			0.177233	-0.051856
0.179217	-0.00756979			0.178692	-0.14329			0.1788	-0.0633001			0.179942	-0.00458956			0.179942	-0.0478625			0.179317	-0.380158			0.1788	-0.0162721			0.179317	-0.0206232			0.1789	-0.0525713
0.180883	-0.00685453			0.180358	-0.143707			0.180467	-0.0632405			0.181608	-0.00452995			0.181608	-0.0479221			0.180983	-0.381231			0.180467	-0.0156164			0.180983	-0.0206232			0.180567	-0.0531673
0.18255	-0.00619888			0.182025	-0.144124			0.182133	-0.0631809			0.183275	-0.00441074			0.183275	-0.0480413			0.18265	-0.382423			0.182133	-0.0149012			0.18265	-0.0203848			0.182233	-0.0535846
0.184217	-0.00554323			0.183692	-0.144422			0.1838	-0.0632405			0.184942	-0.00435114			0.184942	-0.0481606			0.184317	-0.383615			0.1838	-0.0141859			0.184317	-0.019908			0.1839	-0.0539422
0.185883	-0.00488758			0.185358	-0.144601			0.185467	-0.0633001			0.186608	-0.00429153			0.186608	-0.0483394			0.185983	-0.384867			0.185467	-0.0135899			0.185983	-0.0193119			0.185567	-0.0540614
0.18755	-0.00417233			0.187025	-0.144541			0.187133	-0.0634789			0.188275	-0.00429153			0.188275	-0.0485182			0.18765	-0.386			0.187133	-0.013113			0.18765	-0.0186563			0.187233	-0.0540614
0.189217	-0.00357628			0.188692	-0.144303			0.1888	-0.0636578			0.189942	-0.00429153			0.189942	-0.0485778			0.189317	-0.387013			0.1888	-0.012815			0.189317	-0.017941			0.1889	-0.0540018
0.190883	-0.00303984			0.190358	-0.143886			0.190467	-0.063777			0.191608	-0.00429153			0.191608	-0.0484586			0.190983	-0.387847			0.190467	-0.0127554			0.190983	-0.0172257			0.190567	-0.0539422
0.19255	-0.0025034			0.192025	-0.143409			0.192133	-0.0639558			0.193275	-0.00429153			0.193275	-0.0482202			0.19265	-0.388563			0.192133	-0.0128746			0.19265	-0.0166893			0.192233	-0.0538826
0.194217	-0.00208616			0.193692	-0.142813			0.1938	-0.0640154			0.194942	-0.00435114			0.194942	-0.0478625			0.194317	-0.389099			0.1938	-0.0132322			0.194317	-0.0163317			0.1939	-0.053823
0.195883	-0.00166893			0.195358	-0.142217			0.195467	-0.0640154			0.196608	-0.00441074			0.196608	-0.0473857			0.195983	-0.389516			0.195467	-0.0136495			0.195983	-0.0161529			0.195567	-0.053823
0.19755	-0.0012517			0.197025	-0.14168			0.197133	-0.0639558			0.198275	-0.00447035			0.198275	-0.0468493			0.19765	-0.389814			0.197133	-0.0141859			0.19765	-0.0162125			0.197233	-0.0538826
0.199217	-0.000834465			0.198692	-0.141203			0.1988	-0.063777			0.199942	-0.00452995			0.199942	-0.046432			0.199317	-0.390112			0.1988	-0.0147223			0.199317	-0.0163913			0.1989	-0.0540614
0.200883	-0.000357628			0.200358	-0.140786			0.200467	-0.0635386			0.201608	-0.00464916			0.201608	-0.0460744			0.200983	-0.390351			0.200467	-0.0152588			0.200983	-0.0167489			0.200567	-0.0541806
0.20255	0.000178814			0.202025	-0.140488			0.202133	-0.0632405			0.203275	-0.00482798			0.203275	-0.0459552			0.20265	-0.39053			0.202133	-0.0157356			0.20265	-0.0171661			0.202233	-0.0542998
0.204217	0.000655651			0.203692	-0.14025			0.2038	-0.0629425			0.204942	-0.00506639			0.204942	-0.0459552			0.204317	-0.390708			0.2038	-0.0160933			0.204317	-0.017643			0.2039	-0.0543594
0.205883	0.00119209			0.205358	-0.140071			0.205467	-0.0627041			0.206608	-0.00530481			0.206608	-0.0462532			0.205983	-0.390887			0.205467	-0.0163317			0.205983	-0.0180006			0.205567	-0.0542998
0.20755	0.00172853			0.207025	-0.139892			0.207133	-0.0625253			0.208275	-0.00566244			0.208275	-0.04673			0.20765	-0.391126			0.207133	-0.0164509			0.20765	-0.0182986			0.207233	-0.0542402
0.209217	0.00214577			0.208692	-0.139832			0.2088	-0.0625253			0.209942	-0.00596046			0.209942	-0.0473857			0.209317	-0.391364			0.2088	-0.0164509			0.209317	-0.0184178			0.2089	-0.0541806
0.210883	0.002563			0.210358	-0.139713			0.210467	-0.0625849			0.211608	-0.00619888			0.211608	-0.0481606			0.210983	-0.391603			0.210467	-0.0163317			0.210983	-0.0184178			0.210567	-0.054121
0.21255	0.00298023			0.212025	-0.139713			0.212133	-0.0628233			0.213275	-0.0064373			0.213275	-0.0489354			0.21265	-0.391901			0.212133	-0.0160933			0.21265	-0.018239			0.212233	-0.054121
0.214217	0.00333786			0.213692	-0.139773			0.2138	-0.0632405			0.214942	-0.00655651			0.214942	-0.0495911			0.214317	-0.392258			0.2138	-0.0158548			0.214317	-0.0180006			0.2139	-0.0542402
0.215883	0.00369549			0.215358	-0.139892			0.215467	-0.063777			0.216608	-0.00649691			0.216608	-0.0501871			0.215983	-0.392735			0.215467	-0.015676			0.215983	-0.017643			0.215567	-0.0544786
0.21755	0.00417233			0.217025	-0.140131			0.217133	-0.0644326			0.218275	-0.00625849			0.218275	-0.0506043			0.21765	-0.393212			0.217133	-0.0154972			0.21765	-0.0172853			0.217233	-0.0548363
0.219217	0.00476837			0.218692	-0.140369			0.2188	-0.0651479			0.219942	-0.00590086			0.219942	-0.0508428			0.219317	-0.393808			0.2188	-0.015378			0.219317	-0.0169873			0.2189	-0.0553131
0.220883	0.00548363			0.220358	-0.140667			0.220467	-0.0658631			0.221608	-0.00530481			0.221608	-0.0508428			0.220983	-0.394464			0.220467	-0.0153184			0.220983	-0.0167489			0.220567	-0.0558496
0.22255	0.00631809			0.222025	-0.140965			0.222133	-0.0665784			0.223275	-0.00458956			0.223275	-0.0507236			0.22265	-0.395119			0.222133	-0.0154376			0.22265	-0.0166297			0.222233	-0.056386
0.224217	0.00721216			0.223692	-0.141203			0.2238	-0.067234			0.224942	-0.0038147			0.224942	-0.0504851			0.224317	-0.395834			0.2238	-0.015676			0.224317	-0.0165701			0.2239	-0.0568032
0.225883	0.00816584			0.225358	-0.141382			0.225467	-0.0677705			0.226608	-0.00298023			0.226608	-0.0502467			0.225983	-0.39649			0.225467	-0.0160336			0.225983	-0.0166297			0.225567	-0.0570416
0.22755	0.00905991			0.227025	-0.141442			0.227133	-0.0682473			0.228275	-0.00214577			0.228275	-0.0499487			0.22765	-0.397086			0.227133	-0.0165701			0.22765	-0.0166893			0.227233	-0.0571012
0.229217	0.00995398			0.228692	-0.141442			0.2288	-0.0686049			0.229942	-0.00143051			0.229942	-0.0497699			0.229317	-0.397623			0.2288	-0.0171065			0.229317	-0.0168085			0.2289	-0.0568628
0.230883	0.0107288			0.230358	-0.141323			0.230467	-0.0689626			0.231608	-0.000834465			0.231608	-0.0497103			0.230983	-0.398099			0.230467	-0.017643			0.230983	-0.0169277			0.230567	-0.056386
0.23255	0.0114441			0.232025	-0.141084			0.232133	-0.0693202			0.233275	-0.000357628			0.233275	-0.0497699			0.23265	-0.398517			0.232133	-0.0181198			0.23265	-0.0170469			0.232233	-0.0557899
0.234217	0.0120401			0.233692	-0.140846			0.2338	-0.0696778			0.234942	-5.96046e-05			0.234942	-0.0500083			0.234317	-0.398934			0.2338	-0.0185966			0.234317	-0.0172257			0.2339	-0.0550747
0.235883	0.0125766			0.235358	-0.140607			0.235467	-0.0699759			0.236608	5.96046e-05			0.236608	-0.0503659			0.235983	-0.399351			0.235467	-0.0188947			0.235983	-0.017345			0.235567	-0.0542402
0.23755	0.0129938			0.237025	-0.140369			0.237133	-0.0703931			0.238275	5.96046e-05			0.238275	-0.0507236			0.23765	-0.399768			0.237133	-0.0190735			0.23765	-0.0175238			0.237233	-0.053525
0.239217	0.013411			0.238692	-0.14019			0.2388	-0.0707507			0.239942	-0.000119209			0.239942	-0.0511408			0.239317	-0.400245			0.2388	-0.0191331			0.239317	-0.0175834			0.2389	-0.0528693
0.240883	0.0138283			0.240358	-0.139952			0.240467	-0.0712276			0.241608	-0.000357628			0.241608	-0.0514388			0.240983	-0.400662			0.240467	-0.0190735			0.240983	-0.017643			0.240567	-0.0524521
0.24255	0.0142455			0.242025	-0.139773			0.242133	-0.0716448			0.243275	-0.000596046			0.243275	-0.0516772			0.24265	-0.401139			0.242133	-0.0189543			0.24265	-0.017643			0.242233	-0.0522733
0.244217	0.0147223			0.243692	-0.139475			0.2438	-0.072062			0.244942	-0.00089407			0.244942	-0.0517964			0.244317	-0.401556			0.2438	-0.0186563			0.244317	-0.0175834			0.2439	-0.0523329
0.245883	0.0151992			0.245358	-0.139058			0.245467	-0.0724792			0.246608	-0.00113249			0.246608	-0.0517368			0.245983	-0.402033			0.245467	-0.0183582			0.245983	-0.0174046			0.245567	-0.0526309
0.24755	0.015676			0.247025	-0.138521			0.247133	-0.0727773			0.248275	-0.0012517			0.248275	-0.0514984			0.24765	-0.402451			0.247133	-0.0180006			0.24765	-0.0171065			0.247233	-0.0529885
0.249217	0.0161529			0.248692	-0.137866			0.2488	-0.0730157			0.249942	-0.00137091			0.249942	-0.0511408			0.249317	-0.402808			0.2488	-0.0175834			0.249317	-0.0166297			0.2489	-0.0534058
0.250883	0.0166297			0.250358	-0.137091			0.250467	-0.0731349			0.251608	-0.0013113			0.251608	-0.0506639			0.250983	-0.403106			0.250467	-0.0171661			0.250983	-0.0161529			0.250567	-0.0538826
0.25255	0.0171065			0.252025	-0.136256			0.252133	-0.0732541			0.253275	-0.00119209			0.253275	-0.0502467			0.25265	-0.403285			0.252133	-0.0166893			0.25265	-0.0155568			0.252233	-0.0541806
0.254217	0.0177026			0.253692	-0.135481			0.2538	-0.0732541			0.254942	-0.00101328			0.254942	-0.0497699			0.254317	-0.403345			0.2538	-0.0161529			0.254317	-0.0149608			0.2539	-0.054419
0.255883	0.018239			0.255358	-0.134826			0.255467	-0.0731349			0.256608	-0.00077486			0.256608	-0.0494719			0.255983	-0.403404			0.255467	-0.0155568			0.255983	-0.0144243			0.255567	-0.054419
0.25755	0.0188351			0.257025	-0.134289			0.257133	-0.0728965			0.258275	-0.000476837			0.258275	-0.0492334			0.25765	-0.403345			0.257133	-0.0150204			0.25765	-0.0139475			0.257233	-0.0542998
0.259217	0.0194311			0.258692	-0.134051			0.2588	-0.0725985			0.259942	-0.000178814			0.259942	-0.0491738			0.259317	-0.403285			0.2588	-0.0144243			0.259317	-0.0135899			0.2589	-0.0540018
0.260883	0.0200272			0.260358	-0.13417			0.260467	-0.0721812			0.261608	0.000119209			0.261608	-0.049293			0.260983	-0.403225			0.260467	-0.0138879			0.260983	-0.0132918			0.260567	-0.0536442
0.26255	0.0206232			0.262025	-0.134528			0.262133	-0.071764			0.263275	0.000417233			0.263275	-0.0495911			0.26265	-0.403166			0.262133	-0.0135303			0.26265	-0.0131726			0.262233	-0.0532269
0.264217	0.0212193			0.263692	-0.135124			0.2638	-0.0713468			0.264942	0.000655651			0.264942	-0.0500083			0.264317	-0.403225			0.2638	-0.0132918			0.264317	-0.013113			0.2639	-0.0528693
0.265883	0.0217557			0.265358	-0.135899			0.265467	-0.0709891			0.266608	0.000953674			0.266608	-0.0505447			0.265983	-0.403285			0.265467	-0.0132322			0.265983	-0.013113			0.265567	-0.0525713
0.26755	0.0222325			0.267025	-0.136673			0.267133	-0.0706911			0.268275	0.00119209			0.268275	-0.0510812			0.26765	-0.403464			0.267133	-0.0134706			0.26765	-0.0131726			0.267233	-0.0525117
0.269217	0.0226498			0.268692	-0.137329			0.2688	-0.0705123			0.269942	0.00143051			0.269942	-0.051558			0.269317	-0.403762			0.2688	-0.0138879			0.269317	-0.0132322			0.2689	-0.0526309
0.270883	0.0230074			0.270358	-0.137806			0.270467	-0.0705123			0.271608	0.00154972			0.271608	-0.0519753			0.270983	-0.404179			0.270467	-0.0145435			0.270983	-0.0133514			0.270567	-0.0529885
0.27255	0.0232458			0.272025	-0.138044			0.272133	-0.0706911			0.273275	0.00160933			0.273275	-0.0523329			0.27265	-0.404656			0.272133	-0.0153184			0.27265	-0.013411			0.272233	-0.053525
0.274217	0.023365			0.273692	-0.137925			0.2738	-0.0710487			0.274942	0.00160933			0.274942	-0.0525713			0.274317	-0.405192			0.2738	-0.0161529			0.274317	-0.013411			0.2739	-0.054121
0.275883	0.0234246			0.275358	-0.137568			0.275467	-0.0715256			0.276608	0.00149012			0.276608	-0.0526905			0.275983	-0.405788			0.275467	-0.0169873			0.275983	-0.013411			0.275567	-0.0547767
0.27755	0.023365			0.277025	-0.136912			0.277133	-0.0720024			0.278275	0.0012517			0.278275	-0.0527501			0.27765	-0.406384			0.277133	-0.0178218			0.27765	-0.013411			0.277233	-0.0554323
0.279217	0.0231862			0.278692	-0.136018			0.2788	-0.0724792			0.279942	0.000834465			0.279942	-0.0527501			0.279317	-0.4071			0.2788	-0.018537			0.279317	-0.013411			0.2789	-0.0559092
0.280883	0.0228882			0.280358	-0.135064			0.280467	-0.0728369			0.281608	0.000417233			0.281608	-0.0526309			0.280983	-0.407815			0.280467	-0.0190735			0.280983	-0.0133514			0.280567	-0.0562668
0.28255	0.0225902			0.282025	-0.13411			0.282133	-0.0730753			0.283275	-0.000119209			0.283275	-0.0525117			0.28265	-0.40853			0.282133	-0.0194311			0.28265	-0.0133514			0.282233	-0.056386
0.284217	0.0223517			0.283692	-0.133336			0.2838	-0.0731349			0.284942	-0.000655651			0.284942	-0.0523925			0.284317	-0.409305			0.2838	-0.0196099			0.284317	-0.0133514			0.2839	-0.0563264
0.285883	0.0220537			0.285358	-0.13274			0.285467	-0.0730753			0.286608	-0.00113249			0.286608	-0.0522733			0.285983	-0.41002			0.285467	-0.0196099			0.285983	-0.0132918			0.285567	-0.056088
0.28755	0.0219345			0.287025	-0.132442			0.287133	-0.0728369			0.288275	-0.00154972			0.288275	-0.0521541			0.28765	-0.410736			0.287133	-0.0194907			0.28765	-0.0131726			0.287233	-0.0557303
0.289217	0.0219345			0.288692	-0.132382			0.2888	-0.0725985			0.289942	-0.00184774			0.289942	-0.0520349			0.289317	-0.411391			0.2888	-0.0192523			0.289317	-0.0129938			0.2889	-0.0553727
0.290883	0.0221729			0.290358	-0.132561			0.290467	-0.0722408			0.291608	-0.00196695			0.291608	-0.0519156			0.290983	-0.411987			0.290467	-0.0189543			0.290983	-0.0127554			0.290567	-0.0550151
0.29255	0.0225306			0.292025	-0.132978			0.292133	-0.0720024			0.293275	-0.00196695			0.293275	-0.0517964			0.29265	-0.412464			0.292133	-0.018537			0.29265	-0.0123978			0.292233	-0.0547767
0.294217	0.023067			0.293692	-0.133395			0.2938	-0.0717044			0.294942	-0.00184774			0.294942	-0.0516176			0.294317	-0.412881			0.2938	-0.0180006			0.294317	-0.0118613			0.2939	-0.0545979
0.295883	0.0237226			0.295358	-0.133872			0.295467	-0.0715256			0.296608	-0.00160933			0.296608	-0.0514388			0.295983	-0.41312			0.295467	-0.0174642			0.295983	-0.0113249			0.295567	-0.0544786
0.29755	0.0244975			0.297025	-0.13423			0.297133	-0.071466			0.298275	-0.0013113			0.298275	-0.0512004			0.29765	-0.413299			0.297133	-0.0168681			0.29765	-0.0107288			0.297233	-0.0544786
0.299217	0.0252724			0.298692	-0.134408			0.2988	-0.0714064			0.299942	-0.00101328			0.299942	-0.0509024			0.299317	-0.413358			0.2988	-0.0162721			0.299317	-0.0101924			0.2989	-0.0545382
0.300883	0.0260472			0.300358	-0.134468			0.300467	-0.0713468			0.301608	-0.000655651			0.301608	-0.0505447			0.300983	-0.413418			0.300467	-0.0157356			0.300983	-0.00971556			0.300567	-0.0545382
0.30255	0.0267625			0.302025	-0.134289			0.302133	-0.0713468			0.303275	-0.000298023			0.303275	-0.0501275			0.30265	-0.413358			0.302133	-0.0152588			0.30265	-0.00941753			0.302233	-0.0545382
0.304217	0.0274181			0.303692	-0.133991			0.3038	-0.0713468			0.304942	0.000119209			0.304942	-0.0495911			0.304317	-0.413358			0.3038	-0.014782			0.304317	-0.00923872			0.3039	-0.0544786
0.305883	0.0280142			0.305358	-0.133634			0.305467	-0.0712872			0.306608	0.000476837			0.306608	-0.0491142			0.305983	-0.413299			0.305467	-0.0143647			0.305983	-0.00923872			0.305567	-0.054419
0.30755	0.0285506			0.307025	-0.133216			0.307133	-0.0712276			0.308275	0.000834465			0.308275	-0.0486374			0.30765	-0.413299			0.307133	-0.0140071			0.30765	-0.00941753			0.307233	-0.0542402
0.309217	0.0289679			0.308692	-0.132799			0.3088	-0.0711679			0.309942	0.00119209			0.309942	-0.0482798			0.309317	-0.413418			0.3088	-0.0137091			0.309317	-0.00971556			0.3089	-0.0540614
0.310883	0.0293255			0.310358	-0.132442			0.310467	-0.0710487			0.311608	0.00160933			0.311608	-0.0481009			0.310983	-0.413537			0.310467	-0.0134706			0.310983	-0.0101328			0.310567	-0.0538826
0.31255	0.0296235			0.312025	-0.132143			0.312133	-0.0709891			0.313275	0.00208616			0.313275	-0.0481606			0.31265	-0.413775			0.312133	-0.0132918			0.31265	-0.01055			0.312233	-0.0537634
0.314217	0.0299811			0.313692	-0.131845			0.3138	-0.0708699			0.314942	0.002563			0.314942	-0.0483394			0.314317	-0.414073			0.3138	-0.0132322			0.314317	-0.0109673			0.3139	-0.0537038
0.315883	0.0302792			0.315358	-0.131667			0.315467	-0.0708103			0.316608	0.00309944			0.316608	-0.0488162			0.315983	-0.414431			0.315467	-0.0132322			0.315983	-0.0113845			0.315567	-0.0536442
0.31755	0.0305176			0.317025	-0.131428			0.317133	-0.0707507			0.318275	0.00369549			0.318275	-0.0494123			0.31765	-0.414848			0.317133	-0.0132918			0.31765	-0.0117421			0.317233	-0.0535846
0.319217	0.030756			0.318692	-0.13113			0.3188	-0.0706911			0.319942	0.00429153			0.319942	-0.0500679			0.319317	-0.415266			0.3188	-0.013411			0.319317	-0.0120401			0.3189	-0.0535846
0.320883	0.031054			0.320358	-0.130832			0.320467	-0.0706911			0.321608	0.00482798			0.321608	-0.0507236			0.320983	-0.415683			0.320467	-0.0136495			0.320983	-0.0123382			0.320567	-0.053525
0.32255	0.0312924			0.322025	-0.130415			0.322133	-0.0707507			0.323275	0.00542402			0.323275	-0.0513196			0.32265	-0.4161			0.322133	-0.0138879			0.32265	-0.0126362			0.322233	-0.0534058
0.324217	0.0316501			0.323692	-0.129998			0.3238	-0.0708699			0.324942	0.00596046			0.324942	-0.0517368			0.324317	-0.416458			0.3238	-0.0141859			0.324317	-0.0129342			0.3239	-0.0533462
0.325883	0.0320077			0.325358	-0.129521			0.325467	-0.0711083			0.326608	0.0064373			0.326608	-0.0519156			0.325983	-0.416696			0.325467	-0.0144243			0.325983	-0.0132322			0.325567	-0.0532269
0.32755	0.0323653			0.327025	-0.128984			0.327133	-0.0713468			0.328275	0.00679493			0.328275	-0.0519156			0.32765	-0.416934			0.327133	-0.0146031			0.32765	-0.0134706			0.327233	-0.0531077
0.329217	0.0327826			0.328692	-0.128567			0.3288	-0.0717044			0.329942	0.00703335			0.329942	-0.0517368			0.329317	-0.417113			0.3288	-0.014782			0.329317	-0.0137091			0.3289	-0.0529885
0.330883	0.0332594			0.330358	-0.12821			0.330467	-0.072062			0.331608	0.00721216			0.331608	-0.0513196			0.330983	-0.417292			0.330467	-0.0149012			0.330983	-0.0137687			0.330567	-0.0529289
0.33255	0.0337958			0.332025	-0.127971			0.332133	-0.0724792			0.333275	0.00721216			0.333275	-0.0507832			0.33265	-0.417471			0.332133	-0.0150204			0.33265	-0.0137687			0.332233	-0.0530481
0.334217	0.0343919			0.333692	-0.127852			0.3338	-0.0729561			0.334942	0.00715256			0.334942	-0.0502467			0.334317	-0.41765			0.3338	-0.0151396			0.334317	-0.0135899			0.3339	-0.0532269
0.335883	0.0349879			0.335358	-0.127912			0.335467	-0.0733733			0.336608	0.00691414			0.336608	-0.0495911			0.335983	-0.417948			0.335467	-0.0152588			0.335983	-0.0132322			0.335567	-0.053525
0.33755	0.0356436			0.337025	-0.128031			0.337133	-0.0737906			0.338275	0.00655651			0.338275	-0.048995			0.33765	-0.418365			0.337133	-0.0154376			0.33765	-0.0127554			0.337233	-0.0540018
0.339217	0.0362396			0.338692	-0.128269			0.3388	-0.0741482			0.339942	0.00602007			0.339942	-0.048399			0.339317	-0.418842			0.3388	-0.0156164			0.339317	-0.0121593			0.3389	-0.0544786
0.340883	0.0367165			0.340358	-0.128627			0.340467	-0.0743866			0.341608	0.00536442			0.341608	-0.0478625			0.340983	-0.419438			0.340467	-0.0157952			0.340983	-0.0115633			0.340567	-0.0550151
0.34255	0.0371933			0.342025	-0.128925			0.342133	-0.0745654			0.343275	0.00470877			0.343275	-0.0473261			0.34265	-0.420153			0.342133	-0.015974			0.34265	-0.0109076			0.342233	-0.0555515
0.344217	0.0375509			0.343692	-0.129282			0.3438	-0.0746846			0.344942	0.00393391			0.344942	-0.0468493			0.344317	-0.420928			0.3438	-0.0161529			0.344317	-0.0104308			0.3439	-0.056088
0.345883	0.0378489			0.345358	-0.12958			0.345467	-0.0747442			0.346608	0.00321865			0.346608	-0.0463724			0.345983	-0.421703			0.345467	-0.0162721			0.345983	-0.0100136			0.345567	-0.0565052
0.34755	0.0380874			0.347025	-0.129759			0.347133	-0.0746846			0.348275	0.002563			0.348275	-0.0459552			0.34765	-0.422537			0.347133	-0.0163317			0.34765	-0.00971556			0.347233	-0.0567436
0.349217	0.0382662			0.348692	-0.129879			0.3488	-0.0745654			0.349942	0.00202656			0.349942	-0.0457168			0.349317	-0.423312			0.3488	-0.0163317			0.349317	-0.00953674			0.3489	-0.0569224
0.350883	0.0383854			0.350358	-0.129938			0.350467	-0.0744462			0.351608	0.00166893			0.351608	-0.0455379			0.350983	-0.424087			0.350467	-0.0162721			0.350983	-0.00953674			0.350567	-0.0569224
0.35255	0.0385046			0.352025	-0.129879			0.352133	-0.074327			0.353275	0.00149012			0.353275	-0.0454783			0.35265	-0.424802			0.352133	-0.0160933			0.35265	-0.00959635			0.352233	-0.0568628
0.354217	0.0385642			0.353692	-0.129819			0.3538	-0.0742674			0.354942	0.00154972			0.354942	-0.0456572			0.354317	-0.425398			0.3538	-0.0159144			0.354317	-0.00977516			0.3539	-0.0567436
0.355883	0.0386834			0.355358	-0.129759			0.355467	-0.0741482			0.356608	0.00178814			0.356608	-0.0459552			0.355983	-0.425935			0.355467	-0.0156164			0.355983	-0.0100136			0.355567	-0.056684
0.35755	0.0388622			0.357025	-0.12958			0.357133	-0.0740886			0.358275	0.00214577			0.358275	-0.0464916			0.35765	-0.426352			0.357133	-0.0152588			0.35765	-0.0103712			0.357233	-0.0566244
0.359217	0.0389814			0.358692	-0.129402			0.3588	-0.074029			0.359942	0.002563			0.359942	-0.0472069			0.359317	-0.42665			0.3588	-0.0149012			0.359317	-0.0106692			0.3589	-0.0565648
0.360883	0.0391603			0.360358	-0.129223			0.360467	-0.0739694			0.361608	0.00298023			0.361608	-0.0480413			0.360983	-0.426769			0.360467	-0.0144839			0.360983	-0.0109673			0.360567	-0.0566244
0.36255	0.0393391			0.362025	-0.128984			0.362133	-0.0738502			0.363275	0.00327826			0.363275	-0.0489354			0.36265	-0.426769			0.362133	-0.0140667			0.36265	-0.0112653			0.362233	-0.056684
0.364217	0.0395179			0.363692	-0.128746			0.3638	-0.0736117			0.364942	0.00345707			0.364942	-0.0498891			0.364317	-0.42671			0.3638	-0.0135899			0.364317	-0.0115037			0.3639	-0.0568032
0.365883	0.0398159			0.365358	-0.128448			0.365467	-0.0733733			0.366608	0.00345707			0.366608	-0.0509024			0.365983	-0.426471			0.365467	-0.0131726			0.365983	-0.0116825			0.365567	-0.0569224
0.36755	0.0401735			0.367025	-0.12809			0.367133	-0.0730753			0.368275	0.00333786			0.368275	-0.0517964			0.36765	-0.426173			0.367133	-0.012815			0.36765	-0.0116825			0.367233	-0.056982
0.369217	0.0405908			0.368692	-0.127673			0.3688	-0.0727177			0.369942	0.00303984			0.369942	-0.0525713			0.369317	-0.425875			0.3688	-0.012517			0.369317	-0.0115633			0.3689	-0.0570416
0.370883	0.0411272			0.370358	-0.127196			0.370467	-0.0723004			0.371608	0.00268221			0.371608	-0.0531673			0.370983	-0.425637			0.370467	-0.0123382			0.370983	-0.0112653			0.370567	-0.0570416
0.37255	0.0417233			0.372025	-0.126719			0.372133	-0.0718832			0.373275	0.00226498			0.373275	-0.053525			0.37265	-0.425458			0.372133	-0.0122786			0.37265	-0.0107884			0.372233	-0.0568628
0.374217	0.0423789			0.373692	-0.126183			0.3738	-0.0715256			0.374942	0.00184774			0.374942	-0.0535846			0.374317	-0.425398			0.3738	-0.0123382			0.374317	-0.010252			0.3739	-0.056684
0.375883	0.0430346			0.375358	-0.125766			0.375467	-0.0711679			0.376608	0.00149012			0.376608	-0.0534058			0.375983	-0.425518			0.375467	-0.0124574			0.375983	-0.00959635			0.375567	-0.056386
0.37755	0.0436902			0.377025	-0.125349			0.377133	-0.0709295			0.378275	0.00119209			0.378275	-0.0529885			0.37765	-0.425816			0.377133	-0.0126362			0.37765	-0.0089407			0.377233	-0.056088
0.379217	0.0442863			0.378692	-0.124991			0.3788	-0.0707507			0.379942	0.000953674			0.379942	-0.0522733			0.379317	-0.426173			0.3788	-0.0129342			0.379317	-0.00822544			0.3789	-0.0558496
0.380883	0.0448227			0.380358	-0.124693			0.380467	-0.0706315			0.381608	0.00077486			0.381608	-0.0513792			0.380983	-0.42671			0.380467	-0.0132322			0.380983	-0.00762939			0.380567	-0.0556111
0.38255	0.0452399			0.382025	-0.124454			0.382133	-0.0705719			0.383275	0.000715256			0.383275	-0.0503063			0.38265	-0.427306			0.382133	-0.0135303			0.38265	-0.00709295			0.382233	-0.0554919
0.384217	0.0455976			0.383692	-0.124216			0.3838	-0.0705123			0.384942	0.000655651			0.384942	-0.0492334			0.384317	-0.427961			0.3838	-0.0138283			0.384317	-0.00673532			0.3839	-0.0554323
0.385883	0.045836			0.385358	-0.123978			0.385467	-0.0705123			0.386608	0.000655651			0.386608	-0.0482202			0.385983	-0.428617			0.385467	-0.0141859			0.385983	-0.00649691			0.385567	-0.0554323
0.38755	0.0459552			0.387025	-0.123799			0.387133	-0.0704527			0.388275	0.000596046			0.388275	-0.0472665			0.38765	-0.429213			0.387133	-0.0144839			0.38765	-0.0064373			0.387233	-0.0555515
0.389217	0.0460148			0.388692	-0.123501			0.3888	-0.0704527			0.389942	0.000596046			0.389942	-0.0466108			0.389317	-0.429809			0.3888	-0.0149012			0.389317	-0.0064373			0.3889	-0.0557303
0.390883	0.0460148			0.390358	-0.123143			0.390467	-0.0704527			0.391608	0.000655651			0.391608	-0.046134			0.390983	-0.430346			0.390467	-0.0152588			0.390983	-0.00655651			0.390567	-0.0559688
0.39255	0.0460148			0.392025	-0.122666			0.392133	-0.0704527			0.393275	0.000715256			0.393275	-0.0459552			0.39265	-0.430763			0.392133	-0.015676			0.39265	-0.00673532			0.392233	-0.0562072
0.394217	0.0459552			0.393692	-0.12213			0.3938	-0.0703931			0.394942	0.000834465			0.394942	-0.0460148			0.394317	-0.43112			0.3938	-0.0160933			0.394317	-0.00691414			0.3939	-0.056386
0.395883	0.0458956			0.395358	-0.121474			0.395467	-0.0703335			0.396608	0.00107288			0.396608	-0.0462532			0.395983	-0.431359			0.395467	-0.0164509			0.395983	-0.00703335			0.395567	-0.0564456
0.39755	0.045836			0.397025	-0.120819			0.397133	-0.0703335			0.398275	0.00143051			0.398275	-0.0466704			0.39765	-0.431538			0.397133	-0.0168085			0.39765	-0.00715256			0.397233	-0.0564456
0.399217	0.045836			0.398692	-0.120163			0.3988	-0.0703335			0.399942	0.00184774			0.399942	-0.0471473			0.399317	-0.431657			0.3988	-0.0171065			0.399317	-0.00709295			0.3989	-0.056386
0.400883	0.045836			0.400358	-0.119507			0.400467	-0.0704527			0.401608	0.00232458			0.401608	-0.0476241			0.400983	-0.431716			0.400467	-0.0174046			0.400983	-0.00697374			0.400567	-0.0562668
0.40255	0.0458956			0.402025	-0.118852			0.402133	-0.0706911			0.403275	0.00286102			0.403275	-0.0480413			0.40265	-0.431716			0.402133	-0.0175834			0.40265	-0.00673532			0.402233	-0.0562072
0.404217	0.0460148			0.403692	-0.118136			0.4038	-0.0710487			0.404942	0.00339746			0.404942	-0.0483394			0.404317	-0.431716			0.4038	-0.0177026			0.404317	-0.0063777			0.4039	-0.0562072
0.405883	0.046134			0.405358	-0.117481			0.405467	-0.0715256			0.406608	0.00399351			0.406608	-0.0485182			0.405983	-0.431776			0.405467	-0.0178218			0.405983	-0.00602007			0.405567	-0.0562072
0.40755	0.0463128			0.407025	-0.116825			0.407133	-0.0721216			0.408275	0.00447035			0.408275	-0.0485778			0.40765	-0.431895			0.407133	-0.017941			0.40765	-0.00560284			0.407233	-0.0563264
0.409217	0.046432			0.408692	-0.116229			0.4088	-0.0727773			0.409942	0.00482798			0.409942	-0.0485778			0.409317	-0.432074			0.4088	-0.0180602			0.409317	-0.00530481			0.4089	-0.0564456
0.410883	0.0465512			0.410358	-0.115633			0.410467	-0.0734329			0.411608	0.00506639			0.411608	-0.0485778			0.410983	-0.432372			0.410467	-0.018239			0.410983	-0.00506639			0.410567	-0.056684
0.41255	0.0466108			0.412025	-0.115097			0.412133	-0.074029			0.413275	0.005126			0.413275	-0.0485182			0.41265	-0.43273			0.412133	-0.0184178			0.41265	-0.00500679			0.412233	-0.056982
0.414217	0.0466704			0.413692	-0.11456			0.4138	-0.0745058			0.414942	0.005126			0.414942	-0.0484586			0.414317	-0.433147			0.4138	-0.0186563			0.414317	-0.005126			0.4139	-0.0572801
0.415883	0.0466108			0.415358	-0.114083			0.415467	-0.0748634			0.416608	0.00494719			0.416608	-0.0484586			0.415983	-0.433624			0.415467	-0.0188947			0.415983	-0.00548363			0.415567	-0.0575781
0.41755	0.0465512			0.417025	-0.113606			0.417133	-0.0749826			0.418275	0.00464916			0.418275	-0.0485182			0.41765	-0.434101			0.417133	-0.0190735			0.41765	-0.00596046			0.417233	-0.0577569
0.419217	0.0463724			0.418692	-0.11313			0.4188	-0.074923			0.419942	0.00423193			0.419942	-0.048697			0.419317	-0.434518			0.4188	-0.0192523			0.419317	-0.00667572			0.4189	-0.0578761
0.420883	0.0461936			0.420358	-0.112653			0.420467	-0.0747442			0.421608	0.00369549			0.421608	-0.0489354			0.420983	-0.434935			0.420467	-0.0194311			0.420983	-0.00745058			0.420567	-0.0579357
0.42255	0.0459552			0.422025	-0.112176			0.422133	-0.0745654			0.423275	0.00309944			0.423275	-0.0492334			0.42265	-0.435233			0.422133	-0.0195503			0.42265	-0.00828505			0.422233	-0.0579357
0.424217	0.0457168			0.423692	-0.111639			0.4238	-0.074327			0.424942	0.0025034			0.424942	-0.0495911			0.424317	-0.435531			0.4238	-0.0196099			0.424317	-0.00917912			0.4239	-0.0579357
0.425883	0.0455379			0.425358	-0.111043			0.425467	-0.0741482			0.426608	0.00190735			0.426608	-0.0500083			0.425983	-0.43571			0.425467	-0.0197291			0.425983	-0.0100732			0.425567	-0.0578761
0.42755	0.0453591			0.427025	-0.110388			0.427133	-0.0740886			0.428275	0.0013113			0.428275	-0.0504255			0.42765	-0.435889			0.427133	-0.0197887			0.42765	-0.0109673			0.427233	-0.0577569
0.429217	0.0453591			0.428692	-0.109673			0.4288	-0.0740886			0.429942	0.00077486			0.429942	-0.050962			0.429317	-0.436068			0.4288	-0.0198483			0.429317	-0.0118017			0.4289	-0.0576377
0.430883	0.0454187			0.430358	-0.109017			0.430467	-0.0741482			0.431608	0.000238419			0.431608	-0.0514984			0.430983	-0.436246			0.430467	-0.019908			0.430983	-0.012517			0.430567	-0.0575185
0.43255	0.0455976			0.432025	-0.108421			0.432133	-0.0742674			0.433275	-0.000238419			0.433275	-0.0519753			0.43265	-0.436485			0.432133	-0.019908			0.43265	-0.013113			0.432233	-0.0573993
0.434217	0.0458956			0.433692	-0.107884			0.4338	-0.0743866			0.434942	-0.000596046			0.434942	-0.0524521			0.434317	-0.436664			0.4338	-0.0198483			0.434317	-0.0135899			0.4339	-0.0572205
0.435883	0.0463724			0.435358	-0.107467			0.435467	-0.0744462			0.436608	-0.000953674			0.436608	-0.0528693			0.435983	-0.436842			0.435467	-0.0197291			0.435983	-0.0138879			0.435567	-0.0570416
0.43755	0.0469089			0.437025	-0.10711			0.437133	-0.0744462			0.438275	-0.00113249			0.438275	-0.0532269			0.43765	-0.436962			0.437133	-0.0194907			0.43765	-0.0140667			0.437233	-0.0568032
0.439217	0.0475049			0.438692	-0.106812			0.4388	-0.074327			0.439942	-0.00119209			0.439942	-0.0534654			0.439317	-0.437081			0.4388	-0.0191927			0.439317	-0.0141263			0.4389	-0.0565648
0.440883	0.0481606			0.440358	-0.106633			0.440467	-0.0742078			0.441608	-0.00119209			0.441608	-0.0536442			0.440983	-0.43714			0.440467	-0.0188351			0.440983	-0.0140667			0.440567	-0.056386
0.44255	0.0487566			0.442025	-0.106454			0.442133	-0.0739694			0.443275	-0.00107288			0.443275	-0.0537038			0.44265	-0.43714			0.442133	-0.0184178			0.44265	-0.0139475			0.442233	-0.0561476
0.444217	0.049293			0.443692	-0.106275			0.4438	-0.0737906			0.444942	-0.00089407			0.444942	-0.0537038			0.444317	-0.437081			0.4438	-0.0181198			0.444317	-0.0137687			0.4439	-0.0560284
0.445883	0.0497699			0.445358	-0.106096			0.445467	-0.0736117			0.446608	-0.000655651			0.446608	-0.0536442			0.445983	-0.436962			0.445467	-0.0178218			0.445983	-0.0135303			0.445567	-0.0558496
0.44755	0.0501275			0.447025	-0.105858			0.447133	-0.0735521			0.448275	-0.000357628			0.448275	-0.0535846			0.44765	-0.436842			0.447133	-0.017643			0.44765	-0.0133514			0.447233	-0.0557899
0.449217	0.0503659			0.448692	-0.1055			0.4488	-0.0734925			0.449942	-0.000119209			0.449942	-0.053525			0.449317	-0.436783			0.4488	-0.0174642			0.449317	-0.0131726			0.4489	-0.0557899
0.450883	0.0504851			0.450358	-0.105023			0.450467	-0.0735521			0.451608	0.000119209			0.451608	-0.053525			0.450983	-0.436723			0.450467	-0.0174046			0.450983	-0.0129938			0.450567	-0.0558496
0.45255	0.0505447			0.452025	-0.104487			0.452133	-0.0737309			0.453275	0.000238419			0.453275	-0.0534654			0.45265	-0.436723			0.452133	-0.0174046			0.45265	-0.012815			0.452233	-0.0560284
0.454217	0.0506043			0.453692	-0.103951			0.4538	-0.0738502			0.454942	0.000238419			0.454942	-0.0534654			0.454317	-0.436783			0.4538	-0.0174642			0.454317	-0.0126362			0.4539	-0.0562668
0.455883	0.0505447			0.455358	-0.103354			0.455467	-0.074029			0.456608	0.000178814			0.456608	-0.0534058			0.455983	-0.436902			0.455467	-0.0175834			0.455983	-0.0124574			0.455567	-0.0565648
0.45755	0.0504851			0.457025	-0.102758			0.457133	-0.0741482			0.458275	0.000119209			0.458275	-0.0534058			0.45765	-0.437021			0.457133	-0.017643			0.45765	-0.0121593			0.457233	-0.0569224
0.459217	0.0503063			0.458692	-0.102222			0.4588	-0.0741482			0.459942	0			0.459942	-0.0534058			0.459317	-0.4372			0.4588	-0.0177026			0.459317	-0.0118017			0.4589	-0.0572801
0.460883	0.0501871			0.460358	-0.101745			0.460467	-0.0741482			0.461608	-0.000119209			0.461608	-0.0534058			0.460983	-0.437379			0.460467	-0.017643			0.460983	-0.0113845			0.460567	-0.0575781
0.46255	0.0498891			0.462025	-0.101328			0.462133	-0.074029			0.463275	-0.000238419			0.463275	-0.0534654			0.46265	-0.437498			0.462133	-0.0175834			0.46265	-0.0109673			0.462233	-0.0578761
0.464217	0.0495911			0.463692	-0.10103			0.4638	-0.0739098			0.464942	-0.000238419			0.464942	-0.0535846			0.464317	-0.437677			0.4638	-0.0175238			0.464317	-0.01055			0.4639	-0.0580549
0.465883	0.0491738			0.465358	-0.100732			0.465467	-0.0737309			0.466608	-0.000178814			0.466608	-0.0537038			0.465983	-0.437856			0.465467	-0.0174046			0.465983	-0.0101328			0.465567	-0.0581741
0.46755	0.048697			0.467025	-0.100434			0.467133	-0.0735521			0.468275	-5.96046e-05			0.468275	-0.0539422			0.46765	-0.438035			0.467133	-0.0172257			0.46765	-0.00977516			0.467233	-0.0581145
0.469217	0.0481009			0.468692	-0.100076			0.4688	-0.0733137			0.469942	0.000119209			0.469942	-0.0542402			0.469317	-0.438213			0.4688	-0.0170469			0.469317	-0.00947714			0.4689	-0.0579953
0.470883	0.0475645			0.470358	-0.099659			0.470467	-0.0731349			0.471608	0.000357628			0.471608	-0.0545382			0.470983	-0.438452			0.470467	-0.0168681			0.470983	-0.00923872			0.470567	-0.0578761
0.47255	0.0471473			0.472025	-0.0990629			0.472133	-0.0728965			0.473275	0.000715256			0.473275	-0.0548363			0.47265	-0.43869			0.472133	-0.0166297			0.47265	-0.00917912			0.472233	-0.0577569
0.474217	0.0467896			0.473692	-0.0982881			0.4738	-0.0727177			0.474942	0.00119209			0.474942	-0.0551343			0.474317	-0.438988			0.4738	-0.0164509			0.474317	-0.00911951			0.4739	-0.0576377
0.475883	0.0466704			0.475358	-0.0973344			0.475467	-0.0725985			0.476608	0.00172853			0.476608	-0.0553727			0.475983	-0.439286			0.475467	-0.0162125			0.475983	-0.00917912			0.475567	-0.0576377
0.47755	0.0466704			0.477025	-0.0962615			0.477133	-0.0724196			0.478275	0.00232458			0.478275	-0.0556111			0.47765	-0.439525			0.477133	-0.0159144			0.47765	-0.00935793			0.477233	-0.0577569
0.479217	0.0468493			0.478692	-0.095129			0.4788	-0.0723004			0.479942	0.00303984			0.479942	-0.0557899			0.479317	-0.439823			0.4788	-0.0156164			0.479317	-0.00953674			0.4789	-0.0580549
0.480883	0.0471473			0.480358	-0.0939965			0.480467	-0.0721812			0.481608	0.00369549			0.481608	-0.0559092			0.480983	-0.440001			0.480467	-0.0153184			0.480983	-0.00977516			0.480567	-0.0584722
0.48255	0.0475049			0.482025	-0.0929236			0.482133	-0.0721216			0.483275	0.00435114			0.483275	-0.0560284			0.48265	-0.44024			0.482133	-0.0149608			0.48265	-0.0100732			0.482233	-0.0590086
0.484217	0.0478029			0.483692	-0.0918508			0.4838	-0.072062			0.484942	0.00494719			0.484942	-0.056088			0.484317	-0.440478			0.4838	-0.0146627			0.484317	-0.0104904			0.4839	-0.0596046
0.485883	0.0479817			0.485358	-0.0909567			0.485467	-0.0720024			0.486608	0.00542402			0.486608	-0.056088			0.485983	-0.440776			0.485467	-0.0143647			0.485983	-0.0109673			0.485567	-0.0602007
0.48755	0.0481009			0.487025	-0.0901222			0.487133	-0.0720024			0.488275	0.00566244			0.488275	-0.056088			0.48765	-0.441015			0.487133	-0.0141263			0.48765	-0.0115037			0.487233	-0.0607371
0.489217	0.0479817			0.488692	-0.0894666			0.4888	-0.072062			0.489942	0.00566244			0.489942	-0.0559688			0.489317	-0.441372			0.4888	-0.0139475			0.489317	-0.0120401			0.4889	-0.061214
0.490883	0.0477433			0.490358	-0.0889897			0.490467	-0.0721812			0.491608	0.00548363			0.491608	-0.0558496			0.490983	-0.44173			0.490467	-0.0137687			0.490983	-0.0125766			0.490567	-0.0615716
0.49255	0.0474453			0.492025	-0.0886321			0.492133	-0.0723004			0.493275	0.00506639			0.493275	-0.0557303			0.49265	-0.442207			0.492133	-0.0137687			0.49265	-0.0129938			0.492233	-0.0617504
0.494217	0.0470281			0.493692	-0.0884533			0.4938	-0.0724196			0.494942	0.00458956			0.494942	-0.0554919			0.494317	-0.442684			0.4938	-0.0138283			0.494317	-0.0132322			0.4939	-0.0618696
0.495883	0.04673			0.495358	-0.0883341			0.495467	-0.0725985			0.496608	0.00405312			0.496608	-0.0553131			0.495983	-0.443161			0.495467	-0.0139475			0.495983	-0.0132918			0.495567	-0.06181
0.49755	0.0464916			0.497025	-0.0882745			0.497133	-0.0727177			0.498275	0.00351667			0.498275	-0.0551939			0.49765	-0.443637			0.497133	-0.0141859			0.49765	-0.0130534			0.497233	-0.0616908
0.499217	0.046432			0.498692	-0.0882745			0.4988	-0.0728965			0.499942	0.00309944			0.499942	-0.0551343			0.499317	-0.444114			0.4988	-0.0144243			0.499317	-0.0126362			0.4989	-0.0614524
0.500883	0.0465512			0.500358	-0.0882149			0.500467	-0.0730157			0.501608	0.00274181			0.501608	-0.0551939			0.500983	-0.444531			0.500467	-0.0146627			0.500983	-0.0119805			0.500567	-0.0611544
0.50255	0.0468493			0.502025	-0.0882149			0.502133	-0.0730753			0.503275	0.00244379			0.503275	-0.0553727			0.50265	-0.444889			0.502133	-0.0149012			0.50265	-0.0110865			0.502233	-0.0607967
0.504217	0.0473261			0.503692	-0.0880957			0.5038	-0.0731349			0.504942	0.00232458			0.504942	-0.0557303			0.504317	-0.445187			0.5038	-0.0150204			0.504317	-0.0101328			0.5039	-0.0604987
0.505883	0.0479817			0.505358	-0.0878572			0.505467	-0.0730753			0.506608	0.00226498			0.506608	-0.0561476			0.505983	-0.445485			0.505467	-0.0151396			0.505983	-0.00923872			0.505567	-0.0601411
0.50755	0.048697			0.507025	-0.0874996			0.507133	-0.0728965			0.508275	0.00226498			0.508275	-0.0566244			0.50765	-0.445724			0.507133	-0.0151396			0.50765	-0.00834465			0.507233	-0.0597835
0.509217	0.0494719			0.508692	-0.0869632			0.5088	-0.0727177			0.509942	0.00226498			0.509942	-0.0570416			0.509317	-0.446022			0.5088	-0.01508			0.509317	-0.007689			0.5089	-0.0594258
0.510883	0.0501871			0.510358	-0.0863075			0.510467	-0.0724792			0.511608	0.00226498			0.511608	-0.0574589			0.510983	-0.44626			0.510467	-0.0149608			0.510983	-0.00715256			0.510567	-0.0591278
0.51255	0.0507832			0.512025	-0.0855327			0.512133	-0.0721812			0.513275	0.00226498			0.513275	-0.0576973			0.51265	-0.446498			0.512133	-0.014782			0.51265	-0.00685453			0.512233	-0.0588894
0.514217	0.0512004			0.513692	-0.084579			0.5138	-0.0720024			0.514942	0.00226498			0.514942	-0.0578165			0.514317	-0.446796			0.5138	-0.0145435			0.514317	-0.00673532			0.5139	-0.0587702
0.515883	0.0513792			0.515358	-0.0835657			0.515467	-0.0718236			0.516608	0.00232458			0.516608	-0.0577569			0.515983	-0.447094			0.515467	-0.0144243			0.515983	-0.00667572			0.515567	-0.0587702
0.51755	0.05126			0.517025	-0.0824928			0.517133	-0.071764			0.518275	0.00238419			0.518275	-0.0575781			0.51765	-0.447392			0.517133	-0.0142455			0.51765	-0.00667572			0.517233	-0.0588894
0.519217	0.0509024			0.518692	-0.0813007			0.5188	-0.071764			0.519942	0.00244379			0.519942	-0.0572801			0.519317	-0.447571			0.5188	-0.0141859			0.519317	-0.00661612			0.5189	-0.0591874
0.520883	0.0502467			0.520358	-0.080049			0.520467	-0.0719428			0.521608	0.0026226			0.521608	-0.0569224			0.520983	-0.44775			0.520467	-0.0141859			0.520983	-0.00649691			0.520567	-0.0596046
0.52255	0.0494123			0.522025	-0.0787973			0.522133	-0.0722408			0.523275	0.00280142			0.523275	-0.0565648			0.52265	-0.44781			0.522133	-0.0142455			0.52265	-0.00619888			0.522233	-0.0601411
0.524217	0.0484586			0.523692	-0.0775456			0.5238	-0.0725985			0.524942	0.00298023			0.524942	-0.0563264			0.524317	-0.44781			0.5238	-0.0143647			0.524317	-0.00572205			0.5239	-0.0606775
0.525883	0.0474453			0.525358	-0.0762939			0.525467	-0.0730753			0.526608	0.00309944			0.526608	-0.056088			0.525983	-0.44769			0.525467	-0.0145435			0.525983	-0.00500679			0.525567	-0.061214
0.52755	0.046432			0.527025	-0.0751019			0.527133	-0.0735521			0.528275	0.00315905			0.528275	-0.0560284			0.52765	-0.447512			0.527133	-0.014782			0.52765	-0.00411272			0.527233	-0.0616908
0.529217	0.0454783			0.528692	-0.0739098			0.5288	-0.074029			0.529942	0.00315905			0.529942	-0.0560284			0.529317	-0.447333			0.5288	-0.0150204			0.529317	-0.00309944			0.5289	-0.0620484
0.530883	0.0446439			0.530358	-0.0728369			0.530467	-0.0744462			0.531608	0.00309944			0.531608	-0.056088			0.530983	-0.447154			0.530467	-0.0153184			0.530983	-0.00196695			0.530567	-0.0622272
0.53255	0.0439882			0.532025	-0.071764			0.532133	-0.0748634			0.533275	0.00286102			0.533275	-0.0562668			0.53265	-0.446975			0.532133	-0.0155568			0.53265	-0.00077486			0.532233	-0.0622272
0.534217	0.0434518			0.533692	-0.0708103			0.5338	-0.0751615			0.534942	0.0026226			0.534942	-0.0564456			0.534317	-0.446856			0.5338	-0.0157952			0.534317	0.000357628			0.5339	-0.0619292
0.535883	0.0430346			0.535358	-0.0699162			0.535467	-0.0753999			0.536608	0.00232458			0.536608	-0.0566244			0.535983	-0.446856			0.535467	-0.0160336			0.535983	0.00143051			0.535567	-0.061512
0.53755	0.0427365			0.537025	-0.0691414			0.537133	-0.0755191			0.538275	0.00202656			0.538275	-0.0568032			0.53765	-0.446916			0.537133	-0.0162721			0.53765	0.00238419			0.537233	-0.0609756
0.539217	0.0425577			0.538692	-0.0683069			0.5388	-0.0755191			0.539942	0.00166893			0.539942	-0.056982			0.539317	-0.447035			0.5388	-0.0165105			0.539317	0.00321865			0.5389	-0.0603199
0.540883	0.0423789			0.540358	-0.0675321			0.540467	-0.0753999			0.541608	0.00137091			0.541608	-0.0571012			0.540983	-0.447214			0.540467	-0.0167489			0.540983	0.0038147			0.540567	-0.0596642
0.54255	0.0422001			0.542025	-0.0667572			0.542133	-0.0751019			0.543275	0.00107288			0.543275	-0.0572205			0.54265	-0.447333			0.542133	-0.0169873			0.54265	0.00423193			0.542233	-0.0590682
0.544217	0.0420809			0.543692	-0.0660419			0.5438	-0.0747442			0.544942	0.000834465			0.544942	-0.0572801			0.544317	-0.447392			0.5438	-0.0172257			0.544317	0.00447035			0.5439	-0.0584722
0.545883	0.0420213			0.545358	-0.0652671			0.545467	-0.0742674			0.546608	0.000655651			0.546608	-0.0573993			0.545983	-0.447392			0.545467	-0.0174046			0.545983	0.00464916			0.545567	-0.0580549
0.54755	0.0420213			0.547025	-0.0644922			0.547133	-0.0737906			0.548275	0.000476837			0.548275	-0.0575781			0.54765	-0.447273			0.547133	-0.0175238			0.54765	0.00464916			0.547233	-0.0577569
0.549217	0.0420213			0.548692	-0.0636578			0.5488	-0.0732541			0.549942	0.000298023			0.549942	-0.0577569			0.549317	-0.447094			0.5488	-0.0175834			0.549317	0.00464916			0.5489	-0.0575781
0.550883	0.0420213			0.550358	-0.0628233			0.550467	-0.0727773			0.551608	0.000119209			0.551608	-0.0579357			0.550983	-0.446916			0.550467	-0.0174642			0.550983	0.00452995			0.550567	-0.0575185
0.55255	0.0420809			0.552025	-0.0619888			0.552133	-0.07236			0.553275	-5.96046e-05			0.553275	-0.0581145			0.55265	-0.446796			0.552133	-0.0172257			0.55265	0.00441074			0.552233	-0.0575781
0.554217	0.0422001			0.553692	-0.0610948			0.5538	-0.0720024			0.554942	-0.000238419			0.554942	-0.0582933			0.554317	-0.446677			0.5538	-0.0168085			0.554317	0.00423193			0.5539	-0.0576377
0.555883	0.0423193			0.555358	-0.0601411			0.555467	-0.0718236			0.556608	-0.000417233			0.556608	-0.0584126			0.555983	-0.446737			0.555467	-0.0162125			0.555983	0.00399351			0.555567	-0.0578165
0.55755	0.0424981			0.557025	-0.0591874			0.557133	-0.0717044			0.558275	-0.000476837			0.558275	-0.0585318			0.55765	-0.446916			0.557133	-0.0154972			0.55765	0.00363588			0.557233	-0.0579953
0.559217	0.0426769			0.558692	-0.0582337			0.5588	-0.0716448			0.559942	-0.000536442			0.559942	-0.0584722			0.559317	-0.447273			0.5588	-0.0147223			0.559317	0.00327826			0.5589	-0.0581741
0.560883	0.0427961			0.560358	-0.0571609			0.560467	-0.0716448			0.561608	-0.000596046			0.561608	-0.0583529			0.560983	-0.44775			0.560467	-0.0138879			0.560983	0.00280142			0.560567	-0.0584126
0.56255	0.0429749			0.562025	-0.0560284			0.562133	-0.0717044			0.563275	-0.000536442			0.563275	-0.0581741			0.56265	-0.448346			0.562133	-0.0131726			0.56265	0.00226498			0.562233	-0.058651
0.564217	0.0430346			0.563692	-0.0547767			0.5638	-0.0718236			0.564942	-0.000417233			0.564942	-0.0578761			0.564317	-0.449002			0.5638	-0.012517			0.564317	0.00172853			0.5639	-0.0588894
0.565883	0.0431538			0.565358	-0.0534654			0.565467	-0.0718832			0.566608	-0.000238419			0.566608	-0.0575185			0.565983	-0.449657			0.565467	-0.0120401			0.565983	0.00119209			0.565567	-0.0590682
0.56755	0.0431538			0.567025	-0.0520349			0.567133	-0.0720024			0.568275	-5.96046e-05			0.568275	-0.0571609			0.56765	-0.450253			0.567133	-0.0118613			0.56765	0.000715256			0.567233	-0.059247
0.569217	0.0431538			0.568692	-0.0506043			0.5688	-0.0721812			0.569942	0.000119209			0.569942	-0.0568628			0.569317	-0.45073			0.5688	-0.0118613			0.569317	0.000238419			0.5689	-0.0593662
0.570883	0.0430346			0.570358	-0.0491142			0.570467	-0.0723004			0.571608	0.000238419			0.571608	-0.056684			0.570983	-0.451028			0.570467	-0.0121593			0.570983	-0.000238419			0.570567	-0.0593662
0.57255	0.0427961			0.572025	-0.0476241			0.572133	-0.0725389			0.573275	0.000357628			0.573275	-0.0566244			0.57265	-0.451267			0.572133	-0.0125766			0.57265	-0.000596046			0.572233	-0.0593662
0.574217	0.0424385			0.573692	-0.0460744			0.5738	-0.0727177			0.574942	0.000417233			0.574942	-0.056684			0.574317	-0.451326			0.5738	-0.013113			0.574317	-0.000953674			0.5739	-0.0593662
0.575883	0.0419021			0.575358	-0.0445247			0.575467	-0.0730157			0.576608	0.000417233			0.576608	-0.0568628			0.575983	-0.451267			0.575467	-0.0137091			0.575983	-0.0013113			0.575567	-0.0593066
0.57755	0.0412464			0.577025	-0.0429749			0.577133	-0.0733137			0.578275	0.000417233			0.578275	-0.0571609			0.57765	-0.451148			0.577133	-0.0142455			0.57765	-0.00166893			0.577233	-0.0593662
0.579217	0.0404119			0.578692	-0.0414848			0.5788	-0.0736117			0.579942	0.000417233			0.579942	-0.0574589			0.579317	-0.451028			0.5788	-0.0147223			0.579317	-0.00208616			0.5789	-0.0594854
0.580883	0.0394583			0.580358	-0.0399351			0.580467	-0.0739098			0.581608	0.000357628			0.581608	-0.0578165			0.580983	-0.450909			0.580467	-0.01508			0.580983	-0.0026226			0.580567	-0.0597239
0.58255	0.0383854			0.582025	-0.0383258			0.582133	-0.0742078			0.583275	0.000357628			0.583275	-0.0580549			0.58265	-0.45079			0.582133	-0.0153184			0.58265	-0.00315905			0.582233	-0.0600219
0.584217	0.0372529			0.583692	-0.0366569			0.5838	-0.0745058			0.584942	0.000357628			0.584942	-0.0582337			0.584317	-0.45079			0.5838	-0.015378			0.584317	-0.0038147			0.5839	-0.0604391
0.585883	0.03618			0.585358	-0.0349283			0.585467	-0.0747442			0.586608	0.000357628			0.586608	-0.0582933			0.585983	-0.45079			0.585467	-0.015378			0.585983	-0.00441074			0.585567	-0.0609756
0.58755	0.0351667			0.587025	-0.0330806			0.587133	-0.0750422			0.588275	0.000417233			0.588275	-0.0582933			0.58765	-0.450909			0.587133	-0.0153184			0.58765	-0.00500679			0.587233	-0.061512
0.589217	0.0342131			0.588692	-0.0311732			0.5888	-0.0752807			0.589942	0.000476837			0.589942	-0.0581145			0.589317	-0.451148			0.5888	-0.0151396			0.589317	-0.00554323			0.5889	-0.0620484
0.590883	0.0333786			0.590358	-0.0292063			0.590467	-0.0754595			0.591608	0.000596046			0.591608	-0.0579357			0.590983	-0.451386			0.590467	-0.0149608			0.590983	-0.00596046			0.590567	-0.0625253
0.59255	0.0327229			0.592025	-0.0271797			0.592133	-0.0755787			0.593275	0.000715256			0.593275	-0.0577569			0.59265	-0.451744			0.592133	-0.0147223			0.59265	-0.00619888			0.592233	-0.0628829
0.594217	0.0322461			0.593692	-0.0250936			0.5938	-0.0755787			0.594942	0.00089407			0.594942	-0.0575185			0.594317	-0.452101			0.5938	-0.0144243			0.594317	-0.0063777			0.5939	-0.0631809
0.595883	0.0320077			0.595358	-0.0230074			0.595467	-0.0755191			0.596608	0.00119209			0.596608	-0.0572801			0.595983	-0.452459			0.595467	-0.0140667			0.595983	-0.0063777			0.595567	-0.0633001
0.59755	0.0320077			0.597025	-0.0209212			0.597133	-0.0753403			0.598275	0.00160933			0.598275	-0.0571012			0.59765	-0.452876			0.597133	-0.0137091			0.59765	-0.00625849			0.597233	-0.0633597
0.599217	0.0321865			0.598692	-0.0188351			0.5988	-0.0750422			0.599942	0.00214577			0.599942	-0.056982			0.599317	-0.453234			0.5988	-0.0132918			0.599317	-0.00613928			0.5989	-0.0632405
0.600883	0.0325441			0.600358	-0.0168681			0.600467	-0.0746846			0.601608	0.00280142			0.601608	-0.0568628			0.600983	-0.453591			0.600467	-0.0128746			0.600983	-0.00596046			0.600567	-0.0630021
0.60255	0.0329614			0.602025	-0.0149012			0.602133	-0.0742078			0.603275	0.00357628			0.603275	-0.0567436			0.60265	-0.453949			0.602133	-0.0123978			0.60265	-0.00584126			0.602233	-0.0627041
0.604217	0.0334978			0.603692	-0.0130534			0.6038	-0.0736117			0.604942	0.00435114			0.604942	-0.056684			0.604317	-0.454247			0.6038	-0.0119805			0.604317	-0.00578165			0.6039	-0.0624061
0.605883	0.0339746			0.605358	-0.0112653			0.605467	-0.0730157			0.606608	0.005126			0.606608	-0.0565648			0.605983	-0.454605			0.605467	-0.0115037			0.605983	-0.00578165			0.605567	-0.0620484
0.60755	0.0343323			0.607025	-0.00947714			0.607133	-0.07236			0.608275	0.00584126			0.608275	-0.056386			0.60765	-0.454962			0.607133	-0.0110865			0.60765	-0.00590086			0.607233	-0.0617504
0.609217	0.0345111			0.608692	-0.0077486			0.6088	-0.0716448			0.609942	0.0064373			0.609942	-0.0561476			0.609317	-0.455379			0.6088	-0.0106692			0.609317	-0.00607967			0.6089	-0.061512
0.610883	0.0343323			0.610358	-0.00596046			0.610467	-0.0709891			0.611608	0.00679493			0.611608	-0.0558496			0.610983	-0.455856			0.610467	-0.010252			0.610983	-0.0063777			0.610567	-0.0614524
0.61255	0.033915			0.612025	-0.00417233			0.612133	-0.0703335			0.613275	0.00703335			0.613275	-0.0554919			0.61265	-0.456333			0.612133	-0.00995398			0.61265	-0.00667572			0.612233	-0.061512
0.614217	0.0331402			0.613692	-0.00232458			0.6138	-0.069797			0.614942	0.00703335			0.614942	-0.0550151			0.614317	-0.45681			0.6138	-0.00971556			0.614317	-0.00703335			0.6139	-0.0616908
0.615883	0.0321269			0.615358	-0.000417233			0.615467	-0.0692606			0.616608	0.00691414			0.616608	-0.054419			0.615983	-0.457227			0.615467	-0.00959635			0.615983	-0.00745058			0.615567	-0.0619888
0.61755	0.0309944			0.617025	0.00154972			0.617133	-0.0688434			0.618275	0.00667572			0.618275	-0.0537634			0.61765	-0.457644			0.617133	-0.00953674			0.61765	-0.0077486			0.617233	-0.0623465
0.619217	0.0298023			0.618692	0.00363588			0.6188	-0.0685453			0.619942	0.0064373			0.619942	-0.0531077			0.619317	-0.457883			0.6188	-0.00959635			0.619317	-0.00804663			0.6189	-0.0627041
0.620883	0.0286102			0.620358	0.00566244			0.620467	-0.0683665			0.621608	0.00619888			0.621608	-0.0525117			0.620983	-0.458062			0.620467	-0.00971556			0.620983	-0.00834465			0.620567	-0.0630617
0.62255	0.0276566			0.622025	0.007689			0.622133	-0.0682473			0.623275	0.00596046			0.623275	-0.0520349			0.62265	-0.458062			0.622133	-0.00989437			0.62265	-0.00852346			0.622233	-0.0633597
0.624217	0.0268817			0.623692	0.00977516			0.6238	-0.0682473			0.624942	0.00578165			0.624942	-0.0516772			0.624317	-0.457942			0.6238	-0.0100732			0.624317	-0.00870228			0.6239	-0.0635982
0.625883	0.0264049			0.625358	0.0118017			0.625467	-0.0681877			0.626608	0.00560284			0.626608	-0.0514984			0.625983	-0.457704			0.625467	-0.0103712			0.625983	-0.00882149			0.625567	-0.0637174
0.62755	0.026226			0.627025	0.0138283			0.627133	-0.0681877			0.628275	0.00542402			0.628275	-0.0516176			0.62765	-0.457466			0.627133	-0.0106096			0.62765	-0.00888109			0.627233	-0.063777
0.629217	0.026226			0.628692	0.0158548			0.6288	-0.0681281			0.629942	0.005126			0.629942	-0.0519156			0.629317	-0.457108			0.6288	-0.0107884			0.629317	-0.0089407			0.6289	-0.0638366
0.630883	0.0264049			0.630358	0.017941			0.630467	-0.0680685			0.631608	0.00488758			0.631608	-0.0524521			0.630983	-0.45681			0.630467	-0.0109076			0.630983	-0.0090003			0.630567	-0.0638962
0.63255	0.0266433			0.632025	0.0199676			0.632133	-0.0680089			0.633275	0.00452995			0.633275	-0.0532269			0.63265	-0.456512			0.632133	-0.0109673			0.63265	-0.00905991			0.632233	-0.0640154
0.634217	0.0268221			0.633692	0.0219941			0.6338	-0.0678897			0.634942	0.00417233			0.634942	-0.0540614			0.634317	-0.456214			0.6338	-0.0109673			0.634317	-0.00923872			0.6339	-0.0641942
0.635883	0.0269413			0.635358	0.0240207			0.635467	-0.0678301			0.636608	0.0038147			0.636608	-0.0549555			0.635983	-0.455976			0.635467	-0.0109076			0.635983	-0.00941753			0.635567	-0.0644922
0.63755	0.0269413			0.637025	0.0260472			0.637133	-0.0677109			0.638275	0.00345707			0.638275	-0.0559092			0.63765	-0.455737			0.637133	-0.010848			0.63765	-0.00971556			0.637233	-0.0648499
0.639217	0.0268221			0.638692	0.0280738			0.6388	-0.0676513			0.639942	0.00321865			0.639942	-0.0567436			0.639317	-0.455558			0.6388	-0.0106692			0.639317	-0.0100732			0.6389	-0.0652671
0.640883	0.0265241			0.640358	0.0300407			0.640467	-0.0675917			0.641608	0.00303984			0.641608	-0.0575185			0.640983	-0.455379			0.640467	-0.01055			0.640983	-0.0104904			0.640567	-0.0656843
0.64255	0.0261068			0.642025	0.0320077			0.642133	-0.0674725			0.643275	0.00292063			0.643275	-0.0581145			0.64265	-0.45532			0.642133	-0.0103712			0.64265	-0.0109076			0.642233	-0.0661016
0.644217	0.0256896			0.643692	0.033915			0.6438	-0.0673532			0.644942	0.00292063			0.644942	-0.0585318			0.644317	-0.45532			0.6438	-0.0101924			0.644317	-0.0112653			0.6439	-0.0663996
0.645883	0.0252724			0.645358	0.035882			0.645467	-0.067234			0.646608	0.00292063			0.646608	-0.0587702			0.645983	-0.455499			0.645467	-0.0101328			0.645983	-0.0115633			0.645567	-0.066638
0.64755	0.0248551			0.647025	0.0379086			0.647133	-0.0669956			0.648275	0.00292063			0.648275	-0.0588298			0.64765	-0.455737			0.647133	-0.0101328			0.64765	-0.0116825			0.647233	-0.0668168
0.649217	0.0246167			0.648692	0.0400543			0.6488	-0.0667572			0.649942	0.00292063			0.649942	-0.0587702			0.649317	-0.456095			0.6488	-0.010252			0.649317	-0.0116825			0.6489	-0.0668764
0.650883	0.0244379			0.650358	0.0424385			0.650467	-0.0665188			0.651608	0.00292063			0.651608	-0.0585318			0.650983	-0.456572			0.650467	-0.0104308			0.650983	-0.0115633			0.650567	-0.0668764
0.65255	0.0244379			0.652025	0.0449419			0.652133	-0.0662804			0.653275	0.00280142			0.653275	-0.0582337			0.65265	-0.457108			0.652133	-0.0107884			0.65265	-0.0112653			0.652233	-0.0668764
0.654217	0.0246167			0.653692	0.0476837			0.6538	-0.0661016			0.654942	0.00268221			0.654942	-0.0578761			0.654317	-0.457704			0.6538	-0.0111461			0.654317	-0.0109076			0.6539	-0.0668764
0.655883	0.0248551			0.655358	0.0506043			0.655467	-0.0659823			0.656608	0.00244379			0.656608	-0.0574589			0.655983	-0.458181			0.655467	-0.0115633			0.655983	-0.0104904			0.655567	-0.066936
0.65755	0.0252128			0.657025	0.0536442			0.657133	-0.0659227			0.658275	0.00226498			0.658275	-0.0570416			0.65765	-0.458658			0.657133	-0.0119209			0.65765	-0.0101328			0.657233	-0.0670552
0.659217	0.0255704			0.658692	0.0568628			0.6588	-0.0659823			0.659942	0.00202656			0.659942	-0.0566244			0.659317	-0.459075			0.6588	-0.0121593			0.659317	-0.00983477			0.6589	-0.0672936
0.660883	0.0258684			0.660358	0.0601411			0.660467	-0.0661612			0.661608	0.00184774			0.661608	-0.0562072			0.660983	-0.459313			0.660467	-0.0122786			0.660983	-0.00965595			0.660567	-0.0676513
0.66255	0.0260472			0.662025	0.0634193			0.662133	-0.0663996			0.663275	0.00172853			0.663275	-0.0558496			0.66265	-0.459433			0.662133	-0.0122786			0.66265	-0.00959635			0.662233	-0.0679493
0.664217	0.0259876			0.663692	0.066638			0.6638	-0.0666976			0.664942	0.00160933			0.664942	-0.0554919			0.664317	-0.459433			0.6638	-0.0120401			0.664317	-0.00965595			0.6639	-0.0681877
0.665883	0.0257492			0.665358	0.0698566			0.665467	-0.0670552			0.666608	0.00160933			0.666608	-0.0551939			0.665983	-0.459433			0.665467	-0.0116825			0.665983	-0.00971556			0.665567	-0.0682473
0.66755	0.0252128			0.667025	0.0729561			0.667133	-0.0673532			0.668275	0.00160933			0.668275	-0.0549555			0.66765	-0.459313			0.667133	-0.0112653			0.66765	-0.00983477			0.667233	-0.0681877
0.669217	0.0244975			0.668692	0.0759959			0.6688	-0.0677705			0.669942	0.00166893			0.669942	-0.0546575			0.669317	-0.459194			0.6688	-0.0107884			0.669317	-0.00989437			0.6689	-0.0679493
0.670883	0.0235438			0.670358	0.0789762			0.670467	-0.0680685			0.671608	0.00178814			0.671608	-0.054419			0.670983	-0.459075			0.670467	-0.0103712			0.670983	-0.00989437			0.670567	-0.0674725
0.67255	0.0225306			0.672025	0.0818968			0.672133	-0.0684261			0.673275	0.00196695			0.673275	-0.0542402			0.67265	-0.458956			0.672133	-0.0100732			0.67265	-0.00989437			0.672233	-0.0668168
0.674217	0.0213981			0.673692	0.0848174			0.6738	-0.0687242			0.674942	0.00220537			0.674942	-0.0540614			0.674317	-0.458837			0.6738	-0.00989437			0.674317	-0.00983477			0.6739	-0.0660419
0.675883	0.0203252			0.675358	0.0877976			0.675467	-0.068903			0.676608	0.00244379			0.676608	-0.0539422			0.675983	-0.458837			0.675467	-0.00989437			0.675983	-0.00977516			0.675567	-0.0652075
0.67755	0.0194311			0.677025	0.0908375			0.677133	-0.0690222			0.678275	0.00274181			0.678275	-0.0540018			0.67765	-0.458896			0.677133	-0.0100732			0.67765	-0.00965595			0.677233	-0.0644922
0.679217	0.0186563			0.678692	0.0940561			0.6788	-0.0690222			0.679942	0.00303984			0.679942	-0.054121			0.679317	-0.459015			0.6788	-0.0103712			0.679317	-0.00953674			0.6789	-0.0639558
0.680883	0.0181198			0.680358	0.0974536			0.680467	-0.0688434			0.681608	0.00339746			0.681608	-0.0543594			0.680983	-0.459194			0.680467	-0.0107884			0.680983	-0.00941753			0.680567	-0.0635982
0.68255	0.0177622			0.682025	0.10103			0.682133	-0.0684857			0.683275	0.0038147			0.683275	-0.0547171			0.68265	-0.459492			0.682133	-0.0111461			0.68265	-0.00941753			0.682233	-0.0634789
0.684217	0.0175238			0.683692	0.104725			0.6838	-0.0679493			0.684942	0.00417233			0.684942	-0.0551939			0.684317	-0.45985			0.6838	-0.0115633			0.684317	-0.00941753			0.6839	-0.0635982
0.685883	0.017345			0.685358	0.1086			0.685467	-0.067234			0.686608	0.00447035			0.686608	-0.0557303			0.685983	-0.460207			0.685467	-0.0118017			0.685983	-0.00941753			0.685567	-0.063777
0.68755	0.0171661			0.687025	0.112593			0.687133	-0.06634			0.688275	0.00470877			0.688275	-0.0563264			0.68765	-0.460565			0.687133	-0.0119805			0.68765	-0.00941753			0.687233	-0.0641346
0.689217	0.0169277			0.688692	0.116646			0.6888	-0.0653267			0.689942	0.00488758			0.689942	-0.0569224			0.689317	-0.460863			0.6888	-0.0119209			0.689317	-0.00947714			0.6889	-0.0644326
0.690883	0.0165105			0.690358	0.120699			0.690467	-0.064373			0.691608	0.00494719			0.691608	-0.0574589			0.690983	-0.461102			0.690467	-0.0116825			0.690983	-0.00941753			0.690567	-0.0647306
0.69255	0.015974			0.692025	0.124633			0.692133	-0.0634789			0.693275	0.00494719			0.693275	-0.0579357			0.69265	-0.461221			0.692133	-0.0112653			0.69265	-0.00935793			0.692233	-0.0650287
0.694217	0.0152588			0.693692	0.128448			0.6938	-0.0627637			0.694942	0.00488758			0.694942	-0.0584126			0.694317	-0.46128			0.6938	-0.0107288			0.694317	-0.00923872			0.6939	-0.0652075
0.695883	0.0144243			0.695358	0.132084			0.695467	-0.0622869			0.696608	0.00470877			0.696608	-0.0587702			0.695983	-0.461221			0.695467	-0.0101328			0.695983	-0.00905991			0.695567	-0.0653267
0.69755	0.0135303			0.697025	0.135541			0.697133	-0.062108			0.698275	0.00452995			0.698275	-0.0590682			0.69765	-0.461102			0.697133	-0.00953674			0.69765	-0.00876188			0.697233	-0.0653863
0.699217	0.0126362			0.698692	0.138879			0.6988	-0.0621676			0.699942	0.00435114			0.699942	-0.0593066			0.699317	-0.460982			0.6988	-0.0089407			0.699317	-0.00840425			0.6989	-0.0655055
0.700883	0.0118017			0.700358	0.142097			0.700467	-0.0625253			0.701608	0.00417233			0.701608	-0.0594258			0.700983	-0.460863			0.700467	-0.00852346			0.700983	-0.00798702			0.700567	-0.0656247
0.70255	0.0110865			0.702025	0.145257			0.702133	-0.0629425			0.703275	0.00405312			0.703275	-0.0596046			0.70265	-0.460804			0.702133	-0.00834465			0.70265	-0.00751019			0.702233	-0.0658035
0.704217	0.01055			0.703692	0.148475			0.7038	-0.0634193			0.704942	0.00399351			0.704942	-0.0596642			0.704317	-0.460684			0.7038	-0.00834465			0.704317	-0.00697374			0.7039	-0.0661016
0.705883	0.0101924			0.705358	0.151753			0.705467	-0.063777			0.706608	0.00393391			0.706608	-0.0596642			0.705983	-0.460684			0.705467	-0.00858307			0.705983	-0.00649691			0.705567	-0.06634
0.70755	0.00995398			0.707025	0.155151			0.707133	-0.0639558			0.708275	0.0038743			0.708275	-0.0596642			0.70765	-0.460625			0.707133	-0.0090003			0.70765	-0.00602007			0.707233	-0.0665188
0.709217	0.00989437			0.708692	0.158787			0.7088	-0.0638962			0.709942	0.0038147			0.709942	-0.059545			0.709317	-0.460625			0.7088	-0.00959635			0.709317	-0.00560284			0.7089	-0.0666976
0.710883	0.00989437			0.710358	0.162661			0.710467	-0.0635386			0.711608	0.00375509			0.711608	-0.0594258			0.710983	-0.460684			0.710467	-0.010252			0.710983	-0.00524521			0.710567	-0.0667572
0.71255	0.00995398			0.712025	0.166714			0.712133	-0.0629425			0.713275	0.00369549			0.713275	-0.0591874			0.71265	-0.460684			0.712133	-0.0109673			0.71265	-0.00494719			0.712233	-0.0666976
0.714217	0.0100136			0.713692	0.171006			0.7138	-0.0622272			0.714942	0.00357628			0.714942	-0.058949			0.714317	-0.460684			0.7138	-0.0116825			0.714317	-0.00476837			0.7139	-0.066638
0.715883	0.0100732			0.715358	0.175357			0.715467	-0.0614524			0.716608	0.00351667			0.716608	-0.058651			0.715983	-0.460744			0.715467	-0.0123382			0.715983	-0.00458956			0.715567	-0.0664592
0.71755	0.00995398			0.717025	0.179827			0.717133	-0.0607967			0.718275	0.00345707			0.718275	-0.0583529			0.71765	-0.460804			0.717133	-0.0129342			0.71765	-0.00447035			0.717233	-0.0662804
0.719217	0.00965595			0.718692	0.184357			0.7188	-0.0603199			0.719942	0.00345707			0.719942	-0.0579953			0.719317	-0.460923			0.7188	-0.0134706			0.719317	-0.00441074			0.7189	-0.0661612
0.720883	0.00923872			0.720358	0.188947			0.720467	-0.0600815			0.721608	0.00351667			0.721608	-0.0576377			0.720983	-0.461042			0.720467	-0.0138879			0.720983	-0.00435114			0.720567	-0.0660419
0.72255	0.00858307			0.722025	0.193477			0.722133	-0.0602007			0.723275	0.00363588			0.723275	-0.0572205			0.72265	-0.461221			0.722133	-0.0142455			0.72265	-0.00423193			0.722233	-0.0660419
0.724217	0.00780821			0.723692	0.198126			0.7238	-0.0605583			0.724942	0.0038147			0.724942	-0.0567436			0.724317	-0.461459			0.7238	-0.0145435			0.724317	-0.00417233			0.7239	-0.0661016
0.725883	0.00697374			0.725358	0.202775			0.725467	-0.061214			0.726608	0.00405312			0.726608	-0.0563264			0.725983	-0.461638			0.725467	-0.014782			0.725983	-0.00411272			0.725567	-0.0662208
0.72755	0.00607967			0.727025	0.207603			0.727133	-0.0619888			0.728275	0.00429153			0.728275	-0.0558496			0.72765	-0.461817			0.727133	-0.0150204			0.72765	-0.00411272			0.727233	-0.0663996
0.729217	0.0051856			0.728692	0.21255			0.7288	-0.0628233			0.729942	0.00447035			0.729942	-0.0554323			0.729317	-0.461996			0.7288	-0.0151396			0.729317	-0.00411272			0.7289	-0.0665784
0.730883	0.00441074			0.730358	0.217617			0.730467	-0.0636578			0.731608	0.00464916			0.731608	-0.0550151			0.730983	-0.462234			0.730467	-0.0152588			0.730983	-0.00423193			0.730567	-0.0668168
0.73255	0.00375509			0.732025	0.222802			0.732133	-0.064373			0.733275	0.00476837			0.733275	-0.0546575			0.73265	-0.462353			0.732133	-0.0153184			0.73265	-0.00435114			0.732233	-0.066936
0.734217	0.00327826			0.733692	0.228107			0.7338	-0.0649095			0.734942	0.00482798			0.734942	-0.0543594			0.734317	-0.462532			0.7338	-0.015378			0.734317	-0.00452995			0.7339	-0.0671148
0.735883	0.00298023			0.735358	0.233471			0.735467	-0.0652671			0.736608	0.00488758			0.736608	-0.054121			0.735983	-0.462651			0.735467	-0.015378			0.735983	-0.00476837			0.735567	-0.067234
0.73755	0.00280142			0.737025	0.238836			0.737133	-0.0654459			0.738275	0.00488758			0.738275	-0.0539422			0.73765	-0.462711			0.737133	-0.0153184			0.73765	-0.00506639			0.737233	-0.0673532
0.739217	0.00274181			0.738692	0.244141			0.7388	-0.0654459			0.739942	0.00494719			0.739942	-0.053823			0.739317	-0.46277			0.7388	-0.0151992			0.739317	-0.00536442			0.7389	-0.0674129
0.740883	0.00268221			0.740358	0.249326			0.740467	-0.0652671			0.741608	0.00494719			0.741608	-0.0537634			0.740983	-0.46277			0.740467	-0.01508			0.740983	-0.00566244			0.740567	-0.0675321
0.74255	0.0026226			0.742025	0.254393			0.742133	-0.0650287			0.743275	0.00506639			0.743275	-0.0537038			0.74265	-0.46283			0.742133	-0.0149012			0.74265	-0.00590086			0.742233	-0.0675917
0.744217	0.00244379			0.743692	0.25934			0.7438	-0.0647306			0.744942	0.0051856			0.744942	-0.0537038			0.744317	-0.46277			0.7438	-0.014782			0.744317	-0.00607967			0.7439	-0.0676513
0.745883	0.00220537			0.745358	0.264168			0.745467	-0.0644922			0.746608	0.00530481			0.746608	-0.0536442			0.745983	-0.46277			0.745467	-0.0146031			0.745983	-0.00619888			0.745567	-0.0676513
0.74755	0.00178814			0.747025	0.268936			0.747133	-0.0643134			0.748275	0.00542402			0.748275	-0.0535846			0.74765	-0.462711			0.747133	-0.0144243			0.74765	-0.00619888			0.747233	-0.0676513
0.749217	0.0013113			0.748692	0.273764			0.7488	-0.0641942			0.749942	0.00548363			0.749942	-0.0535846			0.749317	-0.462711			0.7488	-0.0142455			0.749317	-0.00602007			0.7489	-0.0677109
0.750883	0.000715256			0.750358	0.278592			0.750467	-0.0642538			0.751608	0.00548363			0.751608	-0.0535846			0.750983	-0.462651			0.750467	-0.0140667			0.750983	-0.00572205			0.750567	-0.0677109
0.75255	0.000119209			0.752025	0.28348			0.752133	-0.064373			0.753275	0.00548363			0.753275	-0.0536442			0.75265	-0.462711			0.752133	-0.0140071			0.75265	-0.00530481			0.752233	-0.0678301
0.754217	-0.000536442			0.753692	0.288427			0.7538	-0.0646114			0.754942	0.00548363			0.754942	-0.0537038			0.754317	-0.46283			0.7538	-0.0139475			0.754317	-0.00470877			0.7539	-0.0678897
0.755883	-0.00119209			0.755358	0.293493			0.755467	-0.0649691			0.756608	0.00536442			0.756608	-0.053823			0.755983	-0.462949			0.755467	-0.0138879			0.755983	-0.00399351			0.755567	-0.0680685
0.75755	-0.00178814			0.757025	0.298679			0.757133	-0.0653863			0.758275	0.00524521			0.758275	-0.0538826			0.75765	-0.463128			0.757133	-0.0139475			0.75765	-0.00315905			0.757233	-0.0681877
0.759217	-0.00244379			0.758692	0.303984			0.7588	-0.0658035			0.759942	0.00506639			0.759942	-0.0538826			0.759317	-0.463367			0.7588	-0.0139475			0.759317	-0.00232458			0.7589	-0.0683069
0.760883	-0.00298023			0.760358	0.309348			0.760467	-0.0662208			0.761608	0.00494719			0.761608	-0.0538826			0.760983	-0.463665			0.760467	-0.0140667			0.760983	-0.00149012			0.760567	-0.0684857
0.76255	-0.00351667			0.762025	0.314832			0.762133	-0.0665784			0.763275	0.00482798			0.763275	-0.053823			0.76265	-0.463963			0.762133	-0.0141263			0.76265	-0.000834465			0.762233	-0.0685453
[truncated: 7,042 more rows]

## Sheet: Supplementary Fig 2
		A2AAR [D52N, A289C] - ZM241385 in lipid nanodiscs
[truncated: 45 more rows]

## Sheet: Supplementary Fig 3
No Gs
[truncated: 503 more rows]

[truncated: 4 more sheets: Supplementary Fig 4, Supplementary Fig 5, Supplementary Fig 6, Supplementary Fig 7]
